# Supplementary material for: Weighted gene co-expression network indicates that the DYNLL2 is an important regulator of chicken breast muscle development and is regulated by miR-148a-3p
Source: BMC Genomics. 2022 Apr 4;23:258. doi: 10.1186/s12864-022-08522-8 (PMC8978428; doi:10.1186/s12864-022-08522-8)
Supplement: Supplementary file 4 — Additional file 4: Table S1. Gene list analyzed by WGCNA. [file 12864_2022_8522_MOESM4_ESM.xlsx]

## Sheet: Sheet1
Table S1. Gene list analyzed by WGCNA.
gene_id	gsxj6_1_fpkm	gsxj6_2_fpkm	gsxj6_3_fpkm	gsxj14_1_fpkm	gsxj14_2_fpkm	gsxj14_3_fpkm	gsxj22_1_fpkm	gsxj22_2_fpkm	gsxj22_3_fpkm	gsxj30_1_fpkm	gsxj30_2_fpkm	gsxj30_3_fpkm
ENSGALG00000000004	8.60076	8.13854	10.8243	20.2804	15.7015	30.8964	23.431	29.6992	16.0587	81.1605	24.6773	53.4592
ENSGALG00000000011	8.54824	10.011	10.075	10.664	9.23141	8.98588	8.89779	8.28682	7.15623	10.8657	9.30627	11.2832
ENSGALG00000000013	3.57158	2.79919	2.9158	3.73854	5.19069	2.00808	2.98763	2.97433	2.44811	3.99931	3.95131	2.44879
ENSGALG00000000017	4.56604	3.5768	2.58963	2.50158	3.97755	1.93803	5.14479	3.72793	2.42134	5.81298	2.73004	2.61371
ENSGALG00000000019	7.54649	6.29425	6.99534	7.88576	8.81299	9.06984	7.47011	6.85204	9.15515	10.2559	8.65841	6.32314
ENSGALG00000000033	31.818	33.383	26.9015	34.396	21.5902	24.7093	18.7309	23.2324	21.799	14.5377	19.144	29.4105
ENSGALG00000000040	35.3244	84.2198	88.4138	36.627	38.2233	37.4728	75.2505	65.3689	54.5641	96.7805	73.3445	34.1338
ENSGALG00000000041	20.2964	14.7132	13.8718	17.9517	28.0725	17.0076	16.3046	12.1538	12.7319	16.4741	18.7807	10.0848
ENSGALG00000000043	4.09956	3.0476	3.99011	2.67477	4.2242	3.77766	4.12822	2.46294	4.0784	14.4984	5.88813	4.83753
ENSGALG00000000048	1.62174	0.984165	1.42753	1.27121	2.07955	1.08014	2.0133	1.70847	1.72396	1.37958	2.41151	1.33294
ENSGALG00000000054	28.0361	23.9628	16.5035	21.8528	19.5166	18.7114	22.522	18.7131	16.3178	10.6567	28.8647	17.8143
ENSGALG00000000055	19.6034	24.2555	33.0494	24.3541	27.9222	23.4772	24.0893	26.2756	23.0904	25.019	23.7971	22.1217
ENSGALG00000000056	4.11522	5.39452	4.91946	5.63581	9.08213	3.99599	4.55623	2.86087	3.35035	6.11629	4.25609	1.79318
ENSGALG00000000062	7.08175	8.13852	7.00376	13.8307	9.54441	11.0584	9.95015	11.7841	8.51161	11.5956	11.4961	12.9341
ENSGALG00000000065	34.723	73.0457	27.2045	22.6516	24.6699	19.1493	26.1793	24.8628	25.304	25.3901	19.9986	34.492
ENSGALG00000000067	3.41144	2.65147	3.25398	3.11502	6.55536	2.77916	3.45946	2.44911	1.90136	3.86581	2.43769	1.81655
ENSGALG00000000071	2.05391	1.69326	3.3187	1.27972	1.35378	0.973369	2.04466	1.24416	1.87146	2.06979	0.980688	1.81604
ENSGALG00000000075	12.0142	7.65527	8.33929	6.03716	8.10657	13.993	10.036	6.71474	8.27696	10.5173	7.30322	4.81157
ENSGALG00000000076	7.19331	8.96063	8.45409	6.20392	9.85975	7.28986	4.90521	3.85318	7.8532	4.31001	4.97796	4.52989
ENSGALG00000000085	7.29246	5.86973	6.73324	7.00151	9.35379	6.40796	7.72008	6.28343	6.13217	5.82079	8.25601	5.50676
ENSGALG00000000086	28.3218	31.1582	31.0684	40.455	33.8146	20.3214	40.3697	41.4077	33.8925	25.9591	31.2348	50.2812
ENSGALG00000000091	7.34097	6.70851	6.3064	7.14358	8.01304	7.5149	6.70672	6.78901	6.3505	4.94939	6.46872	4.92601
ENSGALG00000000094	14.0093	13.8355	12.9909	13.855	14.7048	12.8657	15.0627	14.1093	11.4057	14.2286	13.1523	16.507
ENSGALG00000000098	9.02736	4.72567	8.8048	6.9126	6.04514	7.65827	4.7097	4.62196	8.12465	1.29264	2.04521	1.33984
ENSGALG00000000102	1.75276	2.34391	1.73701	0.990489	1.63547	1.6023	1.06554	1.04831	1.03623	0.744185	0.879156	0.236043
ENSGALG00000000104	2.60445	2.0644	1.82267	1.57393	1.24402	1.42289	2.85808	2.08643	2.65501	1.6684	2.38506	1.13397
ENSGALG00000000106	8.08845	6.25632	7.41587	6.98623	11.5606	8.40662	6.40894	7.28231	5.97532	9.24967	15.844	6.11475
ENSGALG00000000107	10.7555	11.5706	10.4119	7.86979	18.4008	18.3744	11.9952	10.0422	10.1787	10.3384	4.87512	11.8391
ENSGALG00000000109	6.21806	4.70214	5.58346	5.03231	5.80022	3.73025	7.75421	5.35263	4.3485	6.91008	5.91671	3.57466
ENSGALG00000000112	1.38665	0.808607	1.7031	0.555408	1.65583	1.45511	0.611321	0.566061	0.714963	0.482207	0.837742	0.267659
ENSGALG00000000113	1.88414	1.68209	2.43303	2.18779	4.05133	2.72042	2.50823	1.95784	1.72024	5.00343	2.82506	2.20418
ENSGALG00000000117	1.61607	1.25757	1.37083	0.832639	1.06221	0.937834	1.30887	1.04032	1.07292	1.31131	2.76006	0.83985
ENSGALG00000000122	517.598	640.071	559.394	508.375	601.666	495.26	490.384	427.691	500.552	487.441	364.149	477.402
ENSGALG00000000123	13.9915	7.32196	5.31963	7.45622	9.61259	13.2133	12.4734	22.7097	10.6697	16.4754	10.4562	22.3088
ENSGALG00000000129	22.1363	24.428	20.5109	18.0879	20.3848	15.9977	20.5816	17.129	18.4087	17.0236	18.9532	19.5932
ENSGALG00000000132	3.578	2.8698	3.15629	3.45573	4.60281	3.68135	4.32792	1.68967	3.30821	2.31738	3.02242	1.36354
ENSGALG00000000136	2.02756	0	1.7053	0.0430671	0.205432	1.04292	0.100382	0.733643	0.0867744	0.112173	0.116927	5.17681
ENSGALG00000000137	4.57623	4.52185	6.70375	7.47498	8.77617	6.28597	9.38504	9.79503	6.79301	11.4408	8.42122	9.11983
ENSGALG00000000139	1.35363	1.0129	1.23079	1.2651	1.75329	0.566525	1.63375	0.627257	1.24005	1.38037	1.25322	0.211854
ENSGALG00000000140	4.98218	5.61226	5.21768	6.1956	4.49725	4.11994	5.42655	4.43748	4.26448	4.81107	5.64186	5.48404
ENSGALG00000000141	195.212	91.9778	116.754	118.701	130.54	125.74	162.434	86.1834	106.105	198.292	193.242	95.5146
ENSGALG00000000142	10.8947	11.1334	11.5547	13.3826	14.4053	10.7936	10.7937	12.0249	8.7598	9.44263	18.3208	11.2665
ENSGALG00000000146	20.5495	17.8541	19.4694	24.1458	25.5064	25.1869	20.2949	18.9611	23.2344	22.6711	21.6454	18.1054
ENSGALG00000000150	863.378	949.474	1014.97	932.461	838.765	788.864	1121.73	949.286	809.393	845.189	852.953	841.993
ENSGALG00000000151	3.8348	2.12619	3.36523	2.19539	2.78166	2.80512	1.84215	1.46716	1.91313	1.00782	1.07289	0.822968
ENSGALG00000000154	1.04154	1.20349	1.16799	1.01484	1.85236	1.53103	0.893066	0.515644	0.521623	1.10585	2.30545	0.307983
ENSGALG00000000156	17.8023	13.0236	16.0564	16.3875	22.7652	22.4492	17.1623	13.0086	15.6991	29.3424	19.1677	15.8964
ENSGALG00000000158	18.5691	11.1912	13.7364	11.0831	15.4327	8.83922	12.6457	9.21818	6.81961	10.3282	15.2255	6.25032
ENSGALG00000000160	5.7708	6.79703	7.39433	4.90561	6.54351	6.13286	8.08919	5.66616	8.76912	7.43913	7.67803	4.13797
ENSGALG00000000161	8.0571	8.54035	7.5847	10.9152	7.12615	8.89306	5.87733	7.33258	6.12455	4.45342	3.65747	4.28046
ENSGALG00000000162	1.05364	0.498657	1.18156	0.246181	0.782863	0.418357	0.318781	0.10753	0.688918	0.356225	0.222794	0.338966
ENSGALG00000000164	54.6054	117.781	127.372	40.5691	102.348	86.7142	68.8482	64.7885	112.185	54.0095	116.47	63.4194
ENSGALG00000000165	6.97356	5.24972	7.39497	7.26568	7.65475	6.37438	8.28397	8.1791	7.31969	6.61581	8.01885	5.73407
ENSGALG00000000166	34.877	16.2633	12.3113	13.0174	24.5961	12.0097	24.8507	10.2895	13.9931	14.1802	23.7353	9.94691
ENSGALG00000000169	38.0023	42.2677	52.9542	54.1028	54.2438	38.5541	50.2051	37.1238	37.3727	28.6636	45.2518	36.0401
ENSGALG00000000171	5.86123	5.42595	4.70669	5.02368	6.35189	4.56096	6.73689	5.44668	3.70217	2.77827	5.51178	5.86722
ENSGALG00000000172	4.14537	3.21473	6.08875	4.52697	7.40721	8.53396	1.98763	1.93136	2.01516	7.5956	1.14333	2.58315
ENSGALG00000000177	4.24655	3.15634	3.63214	4.59868	4.06194	3.6009	2.93626	3.04505	3.7334	3.86252	2.98024	2.64476
ENSGALG00000000178	143.904	119.929	122.011	61.3356	120.168	35.4632	221.1	170.384	143.517	70.7576	216.261	147.502
ENSGALG00000000181	15.5802	10.1023	11.7459	9.65942	13.7196	10.0696	9.22422	9.71036	8.84524	19.395	22.4481	14.2211
ENSGALG00000000182	19.4401	15.2687	13.8557	10.0354	11.5311	8.06597	12.1928	18.2472	17.972	11.1477	13.2589	8.93034
ENSGALG00000000183	2.88319	2.94174	3.51733	3.61912	3.36125	2.50035	2.85128	2.09789	2.80551	1.87941	2.49475	1.90013
ENSGALG00000000184	0.82703	0.645	0.640065	0.762051	0.532271	0.305255	0.317181	0.313837	0.62514	0.39697	1.15271	0.283303
ENSGALG00000000186	4.0858	4.35082	4.65637	7.51296	4.51667	8.26982	7.1276	6.67168	6.91201	28.9887	5.73159	6.23241
ENSGALG00000000189	5.29153	4.06311	5.37587	5.05236	4.91564	3.70013	4.41141	3.51692	3.88342	2.75026	5.2256	3.49155
ENSGALG00000000194	0.935351	1.63301	11.8186	1.32143	1.11519	1.10122	1.4334	2.22439	1.14692	2.09156	1.61446	2.65783
ENSGALG00000000195	5.0274	3.36831	4.74671	4.17017	6.26732	4.62337	4.24417	4.02352	3.43863	6.36078	5.97122	3.87579
ENSGALG00000000196	19.046	21.7881	8.90953	17.9529	20.378	21.1964	11.9135	12.7955	23.3124	13.5115	14.2222	16.0081
ENSGALG00000000201	2.14219	2.26318	1.97668	1.51338	2.15252	1.60739	2.14035	1.477	1.93756	1.43711	1.70132	1.37725
ENSGALG00000000206	7.41568	3.76294	4.06401	3.95349	8.66736	3.21075	5.66099	3.3642	3.77644	3.84579	7.72306	3.00225
ENSGALG00000000208	5.86663	4.22972	5.40798	6.36823	6.19053	6.07782	6.55403	4.66675	5.68584	3.91742	4.61607	3.78995
ENSGALG00000000209	5.51584	5.21046	6.55134	5.18279	10.9564	5.49296	4.87731	4.04942	5.66806	4.69222	7.80694	1.99203
ENSGALG00000000215	2.97313	2.65683	2.78817	3.03867	4.20498	4.30783	2.78381	2.56581	2.80751	3.62927	3.88235	2.45667
ENSGALG00000000218	8.75672	10.7682	8.99865	13.2662	11.3224	8.22217	9.75838	10.4379	9.13972	8.26853	10.9121	11.062
ENSGALG00000000220	7.37515	5.45012	7.4269	6.86081	8.79142	9.81255	7.06867	6.36576	5.60958	8.99038	7.48171	5.65039
ENSGALG00000000223	58.8489	57.5014	62.9697	82.0993	66.59	60.338	85.3879	77.319	52.22	83.2295	71.9307	76.4127
ENSGALG00000000225	0.845271	0.305694	0.733279	0.566405	0.76432	0.493936	0.677469	0.546887	0.750809	0.27176	0.93077	0.498715
ENSGALG00000000226	2.95626	1.87865	1.24765	1.97563	1.06284	1.66606	2.04276	2.35524	1.00264	2.03122	0.947747	2.44822
ENSGALG00000000227	19.2047	11.3546	12.1491	13.6377	19.7856	14.4482	15.9867	13.7734	12.2111	10.1365	12.7877	8.145
ENSGALG00000000230	9.17681	10.62	9.50968	14.4928	16.6394	13.8478	16.9118	14.9441	15.7438	24.0347	11.8953	17.0144
ENSGALG00000000231	24.8038	21.4226	21.7694	26.0261	19.3603	19.9846	18.5565	21.0692	16.2157	19.9117	27.3131	16.142
ENSGALG00000000233	1.2376	0.847208	1.09046	0.895033	1.16586	0.877506	0.946802	1.29914	1.45657	3.08438	1.28978	0.853181
ENSGALG00000000234	1.04012	1.24898	1.48282	1.89764	2.40478	0.968768	1.63907	1.36189	2.21909	0.747454	1.43192	0.954728
ENSGALG00000000235	52.9484	49.8877	59.5952	51.9717	52.3344	55.1872	52.8886	51.3881	42.1145	55.7839	62.2919	63.9279
ENSGALG00000000238	10.7943	8.11152	9.4134	10.0124	8.89033	7.56835	9.68597	6.6594	8.75502	5.6588	9.03183	5.62633
ENSGALG00000000239	0.874299	1.22501	1.75449	1.24718	1.7437	0.219252	1.35324	0.450833	1.1698	0.896113	0.875713	0.799404
ENSGALG00000000241	1.90458	1.61377	2.00568	2.38611	1.74228	2.83791	4.67682	2.99294	1.65184	2.84988	2.84941	2.77505
ENSGALG00000000242	6.9729	4.1628	4.43884	6.78026	5.14908	4.87557	5.85964	4.21723	6.2999	1.84952	3.52932	2.37021
ENSGALG00000000243	2.30242	1.10329	1.26516	1.03288	2.12985	1.39872	2.13161	1.80461	1.77761	1.26105	2.54137	1.19996
ENSGALG00000000244	1.91416	1.90497	1.78546	2.45774	1.45547	1.25726	1.01322	1.40215	1.44855	0.936268	1.88381	1.13953
ENSGALG00000000247	8.0002	7.48342	9.28162	8.02056	12.2321	7.91679	6.58465	5.57028	5.70102	5.35028	7.4038	5.8862
ENSGALG00000000251	2.16717	0.304796	0.298055	0.706988	0.660803	0.316598	0.556714	0.701075	0.577495	0.398147	3.94271	0.3315
ENSGALG00000000252	13.5608	12.3833	19.8329	15.4354	14.2404	12.666	12.2572	11.3627	14.1104	13.3525	11.0947	14.3884
ENSGALG00000000253	8.21665	10.1376	10.3799	13.3693	12.725	10.6916	10.9802	12.0227	8.04701	8.23353	11.3038	11.408
ENSGALG00000000255	8.49237	6.75879	7.52745	10.0687	14.2235	10.4766	7.63523	7.33842	5.04721	5.48898	10.6353	6.72225
ENSGALG00000000258	6.72536	6.43251	6.55056	6.77957	11.2095	6.68969	5.66382	4.56926	4.57371	3.4599	6.13553	5.05384
ENSGALG00000000259	24.9501	23.4204	21.8771	29.0719	31.9349	23.5477	28.9624	21.942	25.4186	29.2801	25.4514	28.1813
ENSGALG00000000264	5.77979	4.56087	5.55238	6.13865	5.45122	5.83415	4.91252	4.69707	4.234	6.14829	5.21357	3.4437
ENSGALG00000000270	20.4413	23.6552	24.7652	15.4736	17.7841	28.6663	17.664	11.3036	15.9814	29.989	13.0333	11.807
ENSGALG00000000271	6.08489	4.54394	5.86951	5.87968	6.43688	5.25187	5.92554	5.74687	5.69276	5.86839	6.14982	5.09136
ENSGALG00000000272	1.20124	1.32484	0.986259	1.22291	1.08778	0.958188	0.712601	0.512266	0.999739	0.261083	1.56485	0.322964
ENSGALG00000000273	7.66668	5.41779	7.36742	8.60483	7.38715	6.35237	7.05407	6.4738	5.61439	3.8774	7.74297	5.29781
ENSGALG00000000275	8.63232	9.18173	9.58082	12.6133	11.9299	9.74207	11.9919	9.25481	8.43422	7.08448	8.67395	11.3001
ENSGALG00000000276	2.81356	2.57979	3.25322	3.03334	2.53956	3.14927	2.30819	2.43151	2.0873	3.00502	2.36234	2.7939
ENSGALG00000000277	0.498524	0.442383	0.18635	0.776529	0.277806	0.692803	0.633486	0.407018	0.391151	0.707895	0.52707	0.866055
ENSGALG00000000280	0.881007	0.625434	0.576317	0.514615	1.14555	0.699625	0.679707	0.629383	0.967755	0.759545	0.791737	0.595202
ENSGALG00000000284	12.4083	10.4103	8.60187	9.5585	11.5663	5.82262	8.35473	6.631	9.34633	4.8511	7.15571	5.05154
ENSGALG00000000285	34.3004	32.5294	34.0874	34.34	30.65	27.5686	28.9112	27.3876	23.8776	27.0963	29.1394	26.4252
ENSGALG00000000291	11.3739	11.7348	11.3187	14.4095	13.1834	12.0028	14.1502	15.2087	13.7868	10.439	15.3067	17.5246
ENSGALG00000000293	0.0884281	0.0869204	0.137304	13.9923	0.0833923	0.170155	0.0444532	0.041652	0.0448316	0.0331164	0.11219	0.023634
ENSGALG00000000295	155.172	116.201	75.1588	170.364	82.6646	160.723	148.131	161.01	195.896	238.811	173.98	182.123
ENSGALG00000000296	11.2657	9.47267	12.3428	11.7882	12.9286	12.9424	10.0381	10.4961	10.9487	12.691	12.7925	10.4063
ENSGALG00000000300	12.3532	11.7497	11.2955	12.7258	11.4752	9.96081	10.35	9.80275	12.052	5.72841	12.4388	8.8431
ENSGALG00000000302	3.23134	1.62797	1.94821	0.357203	3.48521	1.77969	0.378446	0.68083	1.57029	1.22641	1.27839	0.84506
ENSGALG00000000304	8.66243	6.62717	8.94618	10.117	12.0781	6.62617	9.50048	8.29856	7.13795	6.98987	8.32264	6.5399
ENSGALG00000000305	2.76574	2.66883	4.05382	4.31542	3.65426	3.70191	3.62261	3.46656	3.21482	4.52184	3.65109	4.40521
ENSGALG00000000307	14.4654	6.56746	8.20965	18.0856	9.87313	14.2351	12.1962	8.94597	10.8747	6.74615	9.47095	7.17997
ENSGALG00000000308	78.216	82.6918	75.8202	62.2977	66.4115	60.7539	86.7812	65.7603	61.9684	44.3214	60.722	57.965
ENSGALG00000000311	1.14749	0.724553	1.90757	2.7754	1.31745	1.42868	1.63923	1.09457	1.61789	0.666737	1.08273	0.621077
ENSGALG00000000312	20.8846	17.0949	17.9418	19.4172	21.2647	21.7414	18.4314	18.4638	20.1876	19.0603	19.7304	21.9402
ENSGALG00000000313	1.20685	1.07673	1.68258	0.0609684	2.18117	0.427388	0.177634	0.0399458	0.184265	0.396998	0.786266	0.717751
ENSGALG00000000316	12.7321	11.5797	9.40002	9.97255	10.6804	16.8123	6.36629	5.85415	9.70539	18.2539	8.04793	9.3932
ENSGALG00000000318	13.0934	13.777	9.76932	7.09988	14.3616	6.33128	23.3827	10.5419	18.6994	12.5282	21.1841	6.78636
ENSGALG00000000324	3.89335	3.3303	4.93864	3.4001	5.73818	3.44658	4.91261	3.72587	4.2066	3.41808	5.07451	3.27712
ENSGALG00000000327	1.81143	1.3	1.47678	0.245624	0.65196	0.858385	0.144666	0.183425	0.188913	0.0997468	0.290411	0.0850954
ENSGALG00000000329	3.79856	2.92756	4.00087	2.86363	3.25118	2.79986	2.83444	4.29216	3.5765	3.49943	4.4199	3.08683
ENSGALG00000000332	1.39805	1.79743	1.75131	1.46393	3.05376	1.72103	1.93017	1.55754	1.80499	2.22518	1.64915	1.28342
ENSGALG00000000336	26.734	23.7267	22.7936	18.5173	24.7484	38.3361	34.6609	29.7988	36.7199	66.3254	28.5339	40.583
ENSGALG00000000346	44.4472	45.9976	39.0491	34.9729	37.0657	31.847	29.7756	28.2039	21.4569	24.0761	27.9054	23.049
ENSGALG00000000349	85.5446	101.003	79.2601	74.0307	75.486	54.4479	104.996	105.06	88.7142	73.8746	87.9233	128.217
ENSGALG00000000352	7.48737	7.51276	7.94299	9.91661	8.67113	7.32439	7.36549	10.0916	8.71692	6.83907	8.93328	9.3498
ENSGALG00000000353	103.292	117.219	84.9633	89.1621	43.3843	51.7931	73.3917	89.3764	54.4302	38.3054	59.2493	92.3499
ENSGALG00000000356	2.3833	1.41456	1.38014	1.47886	1.93774	1.34966	1.57455	0.813424	1.43467	0.9273	1.4623	0.859748
ENSGALG00000000360	5.07315	3.81689	4.48747	4.11654	5.70695	5.09987	4.12615	3.52453	5.07121	7.38076	5.66041	3.79987
ENSGALG00000000362	1.54883	0.984143	1.56533	0.762482	1.37811	1.40458	1.72168	1.54554	1.69233	1.17141	1.73051	0.620075
ENSGALG00000000363	3.06741	2.5081	2.61058	2.67225	2.89366	1.91174	2.11199	1.77095	2.39815	1.88671	2.31415	1.15458
ENSGALG00000000366	5.50978	2.59033	3.61482	3.44744	5.47408	3.10344	4.14077	3.13372	2.89109	2.2893	5.89415	2.46319
ENSGALG00000000368	20.427	12.205	13.4815	16.9605	19.2889	15.549	17.3248	14.6761	15.228	14.5857	18.8716	12.8023
ENSGALG00000000372	30.4316	28.6684	30.1909	37.6717	33.4136	35.085	29.3508	26.9231	27.0005	47.077	45.0651	23.6319
ENSGALG00000000373	3.28201	3.59619	2.18695	3.37853	3.57833	3.96612	3.21208	2.38833	3.67235	3.18412	3.37942	1.59756
ENSGALG00000000374	7.71028	5.9779	5.94561	4.90655	6.7201	6.02657	5.73704	3.56483	3.9642	3.16328	6.11109	3.11036
ENSGALG00000000377	28.9877	24.8714	26.4026	27.7183	36.8799	28.0932	29.1197	25.2706	27.4446	21.3942	27.3022	29.1623
ENSGALG00000000378	1.23129	1.54649	1.45159	1.44582	1.97047	1.16583	1.20356	0.618636	1.51602	1.38336	3.4047	1.64542
ENSGALG00000000379	2.68347	1.56049	1.34457	1.05832	1.5166	0.997488	1.96927	1.18869	0.976593	1.42459	1.71435	0.738399
ENSGALG00000000385	9.81851	6.58732	8.82073	11.0524	12.6627	6.62047	10.7835	9.58276	9.66883	11.1526	10.3432	8.14502
ENSGALG00000000386	4.59595	6.02925	5.35523	5.17984	5.31018	5.33207	5.97743	6.58771	6.39618	3.89916	6.60381	11.4898
ENSGALG00000000390	6.03445	6.2344	7.37198	6.75301	5.48559	4.7653	6.10757	6.22044	4.62364	3.9117	5.27508	7.89988
ENSGALG00000000395	19.4636	22.2767	20.9297	27.9663	18.9038	20.6927	15.8829	18.3608	15.0816	9.86029	15.4043	16.8649
ENSGALG00000000396	9.51979	10.3263	8.18712	10.9503	7.81526	6.76686	10.0063	7.17453	6.14267	4.78057	7.4044	8.58391
ENSGALG00000000397	4.89608	4.26631	5.04329	5.39009	6.28416	4.92586	4.43061	4.23783	4.2517	4.36109	4.73274	4.24217
ENSGALG00000000399	1.74077	4.6342	3.2454	3.84358	3.32245	2.48828	1.44573	2.21181	2.21266	1.8539	1.71162	2.01609
ENSGALG00000000401	1.54873	1.88111	2.17096	1.40221	3.06111	3.3005	2.24037	2.16341	2.48349	5.89065	2.34867	1.69559
ENSGALG00000000402	14.308	8.09146	9.70968	13.2798	19.5702	15.1711	10.996	10.3507	10.2326	4.74448	6.18766	4.63944
ENSGALG00000000404	113.186	118.39	112.577	193.665	119.772	96.2867	109.124	177.07	110.429	59.9427	127.11	220.714
ENSGALG00000000405	16.2273	13.5811	13.998	16.6774	19.7187	18.2177	20.0864	14.3963	14.9414	23.8197	13.5783	16.6693
ENSGALG00000000407	11.9886	11.1129	12.0336	13.4637	6.02362	8.59175	10.3607	13.4546	11.6949	9.01812	9.62476	13.9075
ENSGALG00000000408	7.20551	6.47814	6.31888	9.39064	8.3919	9.91952	11.5143	11.8473	9.01441	14.9	9.83765	13.5139
ENSGALG00000000409	38.5886	39.6631	48.8421	54.7694	47.8184	47.3577	66.9517	65.0249	49.5336	80.5567	47.1188	58.5992
ENSGALG00000000410	14.6064	12.1703	12.7079	11.6713	12.9538	17.3081	15.7056	15.8703	16.3531	46.8038	17.6355	20.372
ENSGALG00000000412	4.41701	4.75055	3.86357	4.21068	3.88904	4.10393	4.66665	3.67838	3.57657	3.38693	4.76334	2.25087
ENSGALG00000000417	1.70142	1.44942	1.68352	1.51531	1.33854	1.26371	1.80957	0.956041	1.28157	0.389807	0.787261	0.440468
ENSGALG00000000419	26.7174	24.6865	32.0597	41.9242	41.7689	27.553	42.6315	52.4539	32.7414	32.0124	39.1725	55.4446
ENSGALG00000000420	0.351324	0.550164	0.834308	0.598747	0.575818	0.344639	0.607753	0.329019	0.408618	0.60368	0.734143	0.31115
ENSGALG00000000424	25.1158	20.4329	25.3529	25.6393	31.5068	21.4536	19.741	11.866	14.5964	9.85057	18.8007	9.15328
ENSGALG00000000426	0.875776	1.0214	2.01098	1.83187	0.999306	0.670633	1.70337	0.893781	0.628251	1.06593	0.714285	1.15919
ENSGALG00000000427	14.2369	12.2714	18.7455	17.0156	18.3371	11.7835	14.7693	14.9541	16.1332	10.2202	14.1324	11.203
ENSGALG00000000428	212.864	275.489	264.921	319.386	229.103	162.006	285.112	337.488	215.555	115.661	251.538	368.649
ENSGALG00000000430	6.33344	7.56672	8.14177	7.34625	8.60158	8.11044	6.51006	7.85825	5.24717	5.68384	7.33432	6.24794
ENSGALG00000000433	60.2741	80.4675	54.1553	54.1819	58.9132	52.7933	41.8921	38.124	50.58	24.0308	32.4612	54.9333
ENSGALG00000000436	5.56534	6.98632	6.59622	6.63911	8.01808	6.30594	6.94881	7.25901	5.75122	10.6838	6.37197	4.87347
ENSGALG00000000438	2.73833	1.90057	2.08375	2.03939	3.67183	2.14059	1.49128	1.819	1.63443	1.47302	3.03989	1.55032
ENSGALG00000000439	25.1161	26.0669	27.5532	21.5172	35.1932	21.246	36.1777	19.0572	20.5633	17.943	27.9398	21.3948
ENSGALG00000000442	1.19119	0.968641	1.40868	0.728695	0.506904	1.65111	0.330257	0.689624	1.24391	0.184525	0.439647	0.100334
ENSGALG00000000449	6.54062	5.84239	7.76106	6.71846	6.1726	6.86478	8.05567	6.65569	7.24024	8.47608	4.7246	5.6638
ENSGALG00000000452	2.29939	0.961925	1.36296	1.2894	2.5444	2.07381	2.1467	2.63497	2.55158	3.15848	3.10481	2.2636
ENSGALG00000000453	6.50703	5.63788	5.27758	4.94818	7.31909	7.12181	6.18514	5.26363	5.50493	3.81382	7.87477	3.7959
ENSGALG00000000454	14.8488	15.9546	14.9578	11.4527	18.83	18.5582	12.9359	12.7996	16.0223	26.5238	15.439	13.1907
ENSGALG00000000456	75.4826	80.3786	72.6139	71.998	63.6723	60.5593	97.046	107.848	73.9964	74.6686	60.3701	96.2487
ENSGALG00000000461	42.1536	27.7267	32.7816	31.6619	34.2136	25.1779	24.0292	18.2084	32.2441	9.65196	17.3851	11.5958
ENSGALG00000000463	1.54632	1.75335	1.81435	1.11065	1.19681	1.36441	0.701768	0.736453	1.36156	0.313679	0.472296	0.265317
ENSGALG00000000464	0.876033	0.629396	0.87587	0.631315	1.1528	0.578333	0.850705	0.491185	0.675758	0.423929	0.415115	0.330046
ENSGALG00000000466	1.89834	0.812758	0.855919	1.90222	1.41776	1.44535	1.47081	1.58185	1.91635	1.21481	3.203	1.11063
ENSGALG00000000468	7.6655	5.29604	6.83089	6.87629	8.36534	6.64443	7.18131	5.33647	6.36891	7.59443	6.99009	4.35967
ENSGALG00000000470	13.8371	14.1474	21.8701	11.6826	28.0682	21.0012	12.4502	9.35299	11.3446	12.265	14.4174	6.61926
ENSGALG00000000474	470.702	643.301	618.525	647.459	449.938	392.484	822.341	760.178	465.753	499.798	541.315	705.181
ENSGALG00000000476	0.938934	0.822087	1.40391	0.663017	0.627874	0.845043	0.431798	0.741037	0.903691	0.203165	0.26472	0.314148
ENSGALG00000000478	0.619522	0.783065	0.530939	0.362464	0.769057	0.947951	0.581516	0.709363	0.621244	0.698864	0.913801	0.525004
ENSGALG00000000484	2.43101	1.46431	1.43192	1.92776	1.9431	1.57951	1.71173	1.74421	2.24266	1.61392	1.99386	1.0807
ENSGALG00000000486	3.3616	2.57788	3.02423	2.86039	4.85096	2.54002	2.52748	2.78041	1.67702	2.25949	3.40557	1.99022
ENSGALG00000000489	105.594	90.3736	78.6488	107.923	128.31	70.9897	81.4849	60.9909	66.075	48.1091	92.7519	34.7894
ENSGALG00000000490	13.1079	12.2613	11.2061	12.5389	15.033	9.85819	14.4114	11.5329	13.7743	10.7862	11.452	16.4551
ENSGALG00000000495	41.6227	45.5012	44.1934	46.4364	43.0255	42.5706	49.7011	47.2495	51.4773	53.8512	42.577	34.3459
ENSGALG00000000498	18.3514	10.3653	17.6579	3.02352	14.8292	3.43584	2.47904	3.73405	3.50424	1.56805	5.41205	2.72719
ENSGALG00000000508	51.4986	43.3524	49.9114	51.9736	49.9571	36.6256	57.4011	67.3689	56.9169	22.8314	52.6549	63.4904
ENSGALG00000000510	4.28807	3.68328	5.52248	5.55742	4.80712	6.66416	4.56106	4.4617	4.59726	7.40056	5.23845	4.67527
ENSGALG00000000511	72.5521	79.0689	114.735	36.2057	58.6176	33.0974	45.7359	53.5687	34.7323	82.613	182.858	89.2116
ENSGALG00000000513	6.24435	5.41909	6.80197	6.7486	7.60325	5.76702	7.71513	6.08076	6.11241	7.04774	6.68335	5.25671
ENSGALG00000000514	8.52528	7.97653	10.6742	5.87907	8.9942	9.07061	9.10537	7.0956	7.0138	7.70672	10.6061	11.5991
ENSGALG00000000518	6.15843	4.41203	4.85752	5.57962	5.89814	5.3392	4.43078	5.23561	4.73449	6.73916	4.15753	5.62743
ENSGALG00000000522	17.622	25.1061	28.3685	21.4371	18.9026	19.7825	30.4842	19.3393	15.8027	24.24	19.1954	23.6275
ENSGALG00000000523	13.9231	9.80996	13.5837	15.6366	15.233	14.4012	14.6594	12.561	12.41	10.8455	15.633	10.6426
ENSGALG00000000525	6.34861	6.0064	6.19079	5.85486	6.00559	7.76247	6.15671	6.27581	5.94358	14.8114	8.05458	5.33731
ENSGALG00000000527	61.5278	40.2273	37.3902	41.7731	72.8019	36.2794	44.9002	29.2179	35.2164	25.0058	54.0294	20.3288
ENSGALG00000000528	1.63177	2.05354	1.99624	1.24777	1.94264	1.6345	1.29259	0.726685	1.36179	0.812486	0.75282	0.601317
ENSGALG00000000529	5.07611	3.39766	2.79741	3.5513	4.10566	1.96945	4.29672	2.69977	2.75838	2.57723	8.75859	1.41095
ENSGALG00000000530	3.20615	2.16026	3.08633	3.56657	3.06735	3.21075	2.87404	2.43233	3.13894	2.03748	3.54573	2.46454
ENSGALG00000000533	9.60358	10.0268	17.2061	11.1492	12.5012	13.3164	16.5891	36.8917	20.9453	23.5146	20.2277	16.423
ENSGALG00000000535	7.14221	3.80274	4.19935	5.97975	14.2066	7.94638	4.61892	4.58602	3.82933	15.5447	11.8302	5.8592
ENSGALG00000000538	4.255	3.77032	2.92566	2.72854	4.1192	3.62563	4.12709	3.19505	4.35718	3.47779	4.17686	2.05033
ENSGALG00000000540	4.23474	3.71364	3.84101	3.31754	3.90994	3.31344	4.18286	4.44892	3.85037	2.65291	3.97684	4.2073
ENSGALG00000000541	19.6434	17.963	18.8731	21.2195	23.7657	19.9076	19.1395	18.0744	19.0102	18.2326	24.0129	17.9527
ENSGALG00000000542	83.8803	90.5695	92.8591	95.9266	74.5927	74.079	115.466	92.854	55.4263	90.6173	69.7898	62.407
ENSGALG00000000543	3.24871	1.42935	1.87611	4.05437	4.33622	1.78428	2.33073	3.00182	2.45436	3.03069	4.44254	2.50084
ENSGALG00000000544	1.08679	0.247988	0.34821	0.652952	0.994947	0.739747	1.18372	0.380273	0.694351	0.803103	0.935629	0.584383
ENSGALG00000000546	5.61525	5.27794	5.1946	6.08496	5.30033	4.37744	4.74263	5.25059	4.7927	3.46422	4.59707	4.00573
ENSGALG00000000547	7.27324	4.98322	7.1826	3.86774	3.26759	3.08939	4.74089	5.39963	5.61647	3.56844	4.435	5.96833
ENSGALG00000000548	0.978324	0.359235	0.416143	0.394111	0.545179	0.462126	0.845118	0.599063	0.539975	0.554313	1.02721	0.21489
ENSGALG00000000549	1.50682	2.11802	1.41941	0.225323	1.81373	1.00514	1.18168	0.81196	0.624244	0.29344	0.458815	0.349028
ENSGALG00000000550	11.7744	12.4707	12.0255	14.6368	14.4491	8.85258	13.3761	14.3422	11.2649	9.03002	12.1434	12.7715
ENSGALG00000000551	3.40544	2.8739	3.25887	3.51537	3.23883	2.79714	3.29833	2.97338	3.00628	3.74395	2.63546	2.17199
ENSGALG00000000560	9.12838	8.22276	8.10275	5.51573	3.28879	4.46768	1.23156	3.07345	4.82968	2.6853	3.11401	2.33162
ENSGALG00000000562	44.9731	22.3404	21.0249	28.7893	62.2942	25.4101	32.8268	19.0302	18.537	31.4422	48.8147	18.45
ENSGALG00000000564	21.5621	22.9842	25.261	35.6539	23.6978	30.6337	33.9124	30.9386	19.6235	20.6876	21.2692	30.0925
ENSGALG00000000569	1.56367	1.19622	1.24709	1.3084	2.69904	1.35157	1.76462	1.84585	1.5201	1.53217	3.28016	2.48438
ENSGALG00000000573	7.87382	9.43145	7.01505	3.38262	3.25809	4.77766	5.54367	5.59391	6.83191	5.28414	4.71334	6.71088
ENSGALG00000000576	0.78258	0.940179	0.967605	0.393828	0.916927	0.669267	0.721245	0.393191	0.642366	0.830386	0.763747	0.627475
ENSGALG00000000577	14.7451	12.2974	15.6839	20.4096	19.6847	17.326	17.8121	16.5286	16.6484	16.6335	19.4551	16.7301
ENSGALG00000000579	38.4629	42.4222	32.6553	40.4239	35.5203	29.1506	37.3477	42.632	40.3225	42.4849	39.5923	38.0647
ENSGALG00000000581	10.9687	10.8771	11.2754	10.9845	12.9549	9.83555	10.661	7.75198	10.808	6.37848	10.669	9.31589
ENSGALG00000000583	1.25663	1.05642	1.18669	1.21152	2.96323	1.0872	1.3543	0.842375	1.19562	0.515192	1.49361	0.474912
ENSGALG00000000584	2.40099	1.43971	2.41802	1.05662	2.01345	2.03625	1.4853	0.547165	1.29858	0.392478	0.522482	0.247475
ENSGALG00000000587	1.12723	0.967266	1.04318	0.731313	0.969678	0.651811	0.536403	0.743852	0.705837	0.446227	0.451255	0.329546
ENSGALG00000000589	3.06842	1.01531	0.777619	1.08552	1.2945	1.5694	1.45391	0.764299	1.35475	0.696293	2.55131	0.642481
ENSGALG00000000596	27.5154	21.4891	23.791	30.4842	23.9627	23.5139	24.0751	26.5007	24.3108	19.2447	21.2496	30.5741
ENSGALG00000000597	20.4882	18.1666	20.0241	25.617	30.621	26.8051	20.4486	18.7837	19.5047	27.4285	24.1076	18.4786
ENSGALG00000000599	4.71216	5.30338	5.45612	6.98189	5.33718	5.33923	8.34545	5.86468	6.38452	9.88525	6.22142	3.90451
ENSGALG00000000600	4.17102	1.8763	1.51283	2.75319	4.06566	1.34459	2.68384	1.9893	1.98303	1.65871	4.6107	1.05223
ENSGALG00000000603	5.02627	4.36248	4.61988	4.46157	6.27971	4.98932	5.96203	5.28419	5.98578	8.28252	7.27957	4.81114
ENSGALG00000000606	20.3812	20.3954	19.4782	24.1313	31.2212	27.6564	26.1165	20.9494	17.1799	35.0922	19.3656	15.7139
ENSGALG00000000610	0.912559	0.503871	0.689817	0.75811	1.39375	0.982346	1.09703	1.29143	0.986503	0.921472	1.00341	0.892485
ENSGALG00000000611	14.1452	9.65641	10.3667	15.4691	21.1292	16.8146	19.1787	19.6235	13.1249	38.3504	35.6071	19.1582
ENSGALG00000000613	9.78188	7.2614	8.84944	8.5795	11.0069	8.30203	8.40054	7.4642	7.43003	7.63574	9.08108	6.23094
ENSGALG00000000615	9.42515	10.842	9.69824	10.3373	13.5806	8.2559	13.7174	9.16405	8.06568	9.25693	9.05267	9.47143
ENSGALG00000000618	6.98514	6.77802	6.44271	11.0479	9.97316	8.86214	10.3318	10.2249	9.53442	11.3693	7.78716	7.75483
ENSGALG00000000619	1.49013	1.80847	2.96121	0.368648	4.60378	0.495961	0.250617	0.147604	0.165062	0.36007	0.611651	0.063449
ENSGALG00000000620	284.445	288.787	360.546	351.556	326.084	259.224	401.115	423.688	127.03	163.322	226.23	306.869
ENSGALG00000000621	17.7762	13.0776	14.6992	13.6828	20.9243	16.3344	23.1835	17.3863	17.6863	14.2235	15.5299	8.83995
ENSGALG00000000623	3.66172	3.33248	2.49481	3.50181	2.88283	2.93532	5.56509	4.40618	3.62806	6.36128	8.54184	6.52771
ENSGALG00000000624	4.47169	6.69321	4.83336	5.82405	6.00455	5.34798	5.84855	4.6406	5.15718	7.0164	5.42268	4.53417
ENSGALG00000000625	11.1247	12.3569	11.0504	11.4503	15.632	24.9895	18.2538	12.8607	17.5627	25.6798	17.0039	25.824
ENSGALG00000000627	16.1784	18.3208	17.558	18.3331	20.3009	13.3328	18.7926	17.1395	16.4598	11.5609	18.19	21.6808
ENSGALG00000000628	0.754898	0.423086	0.408424	0.461066	0.771234	0.425946	0.613066	0.482525	0.685829	0.527912	1.21819	0.368123
ENSGALG00000000629	79.1037	120.254	92.489	102.992	91.0256	62.3503	122.36	130.828	100.583	49.5728	110.41	125.707
ENSGALG00000000634	19.2533	18.0686	18.4083	33.0216	25.2703	35.5488	21.3691	19.4906	17.5019	37.7412	19.7746	24.3656
ENSGALG00000000636	29.4272	28.2044	29.3903	32.4236	38.3777	39.124	33.9347	28.2517	29.8584	58.3321	40.7883	30.5375
ENSGALG00000000637	5.97796	9.11686	6.78081	7.71901	7.65808	7.59555	7.55892	5.68853	7.15531	11.4073	7.63663	4.80661
ENSGALG00000000638	6.3814	9.42474	5.43803	3.94821	7.21164	4.3234	3.15935	2.95116	3.44535	3.87444	3.49136	2.51524
ENSGALG00000000641	7.69754	8.12231	6.82722	4.80695	8.16958	4.918	5.94509	5.01342	4.2497	5.451	5.61544	4.23462
ENSGALG00000000643	5.68022	4.79607	5.90123	7.21809	5.9512	5.08845	5.24281	5.04196	5.78534	3.10827	4.16293	3.54922
ENSGALG00000000644	1.35793	1.21769	1.22893	0.267182	0.628386	1.21079	0.389223	0.238269	0.594413	0.454272	0.599464	0.206934
ENSGALG00000000650	17.9839	17.7384	20.4462	23.159	23.738	17.7201	17.9632	22.0751	16.7376	22.0905	14.2472	18.6687
ENSGALG00000000652	5.61968	3.09658	5.4017	4.18503	6.04451	4.56896	3.63369	2.68736	2.80516	8.121	6.06597	2.93399
ENSGALG00000000657	6.47739	5.97312	6.3652	6.65703	7.92619	6.39001	7.24908	6.37885	6.30831	5.32361	6.67886	5.06568
ENSGALG00000000660	13.4654	14.3388	15.45	13.6975	18.704	16.9515	16.7661	11.0054	13.6925	17.9763	15.825	12.9686
ENSGALG00000000667	2.98447	0.854181	1.05828	0.352793	0.907158	0.533959	0.783758	0.996817	1.3106	4.45088	3.84631	0.314227
ENSGALG00000000668	6.91053	5.58017	7.50648	7.6859	9.69131	8.2013	8.88784	8.43189	9.08756	6.65741	9.916	8.22499
ENSGALG00000000669	10.6462	12.2021	10.23	9.87391	14.492	12.3669	10.954	8.73352	10.0621	16.6423	14.6412	9.55338
ENSGALG00000000670	7.79392	6.75537	7.30542	9.45645	8.69834	8.58544	7.98972	7.70389	8.23175	5.51524	7.18286	6.14945
ENSGALG00000000671	7.45616	4.79899	6.25909	6.19231	7.95611	8.41609	7.03704	6.7008	7.60675	9.63255	9.17309	5.99741
ENSGALG00000000672	5.12875	4.77274	4.95872	3.76717	5.54845	5.14182	4.21013	3.51812	4.38994	5.98607	4.29343	2.76964
ENSGALG00000000673	10.1087	10.6193	13.5847	11.872	13.4361	19.0388	10.8354	6.39556	12.1481	20.7924	8.98436	10.4843
ENSGALG00000000674	2.43273	0.971448	2.42118	1.77153	1.88663	1.75077	2.00937	3.59998	2.41459	2.25772	2.10907	1.93703
ENSGALG00000000675	9.93232	9.9885	8.67879	7.23298	9.96188	7.23591	10.148	9.26537	7.19761	7.16309	9.3784	8.817
ENSGALG00000000678	8.77101	5.36588	5.70868	7.77943	5.63525	6.576	8.7853	6.6977	6.88189	3.30729	11.0625	4.58116
ENSGALG00000000681	1.35275	2.2789	2.23993	1.40749	2.52651	3.38639	2.87199	1.3331	2.25877	3.99398	2.58108	1.72582
ENSGALG00000000684	0.712621	0.848119	1.06552	0.40483	1.18355	1.08188	1.17188	0.75294	0.94724	0.697282	0.85093	0.291292
ENSGALG00000000685	5.00005	3.24702	3.29134	3.82711	9.61744	5.08716	4.90045	4.36925	5.08007	7.34776	7.24668	3.88771
ENSGALG00000000687	2.88072	1.91311	3.56394	2.58809	3.1968	2.40571	2.8745	2.53404	2.46734	1.47789	2.57802	2.41795
ENSGALG00000000692	0.845305	0.632526	0.563637	0.768665	1.04396	0.952482	0.9207	0.391705	0.752869	0.278066	0.376807	0.238135
ENSGALG00000000693	16.8672	20.4699	14.3417	9.67671	12.2236	7.82921	10.5443	8.26754	9.61816	14.7225	10.9761	7.88732
ENSGALG00000000694	2.18305	1.58756	1.77423	1.78434	3.06038	1.55843	2.5186	2.422	2.41352	2.96257	6.08941	1.91166
ENSGALG00000000695	2.26753	1.17345	2.0913	1.22796	2.81062	1.21168	2.23896	1.63504	1.3169	0.541658	1.85516	0.68722
ENSGALG00000000699	2.80793	2.45116	2.91085	2.9752	3.87547	2.55718	3.65405	2.49912	3.01268	3.28846	3.41748	2.10815
ENSGALG00000000701	6.58396	4.60137	5.73749	6.15334	7.76153	10.4685	7.08841	7.23968	5.87976	17.1942	7.87097	6.90068
ENSGALG00000000706	4.38676	2.81613	3.48572	2.71761	3.9532	2.98596	3.16715	2.99316	2.91483	2.02892	2.24212	1.95965
ENSGALG00000000707	40.686	42.0113	32.6269	40.1868	34.4887	27.6458	39.3039	44.476	36.6862	92.5647	46.8581	48.4306
ENSGALG00000000708	38.8425	37.1023	37.5634	40.7742	57.7069	44.3535	36.5656	33.8341	37.8038	42.9081	42.4501	29.7019
ENSGALG00000000710	7.09923	6.1646	4.57483	1.20454	2.42768	2.06812	1.56621	0.65223	1.33885	1.05659	1.26353	0.808018
ENSGALG00000000712	12.8266	5.09399	5.18765	9.67859	5.74163	6.70014	8.47401	7.27479	6.92931	11.5168	8.8703	12.2373
ENSGALG00000000713	2.34415	1.45453	1.81271	1.86193	1.61875	2.34824	2.18292	2.17685	2.74065	3.7461	2.50109	1.96537
ENSGALG00000000719	342.442	409.643	372.897	383.689	404.635	340.003	481.436	352.145	361.762	281.73	413.457	376.524
ENSGALG00000000720	10.6466	6.39941	7.81045	7.44539	9.83999	12.4059	9.16185	8.1889	7.43088	6.64849	21.1909	10.4294
ENSGALG00000000721	8.84437	9.07852	11.0763	6.87314	12.6691	9.47841	8.22901	8.97244	9.97845	15.6072	8.65318	6.20532
ENSGALG00000000723	13.6335	12.0335	13.7681	16.5848	18.0712	14.6768	15.5324	13.6787	12.864	14.0914	14.7441	13.6957
ENSGALG00000000724	9.77305	10.5062	11.7375	12.0365	10.4192	8.21315	7.89334	7.15083	7.06701	4.37244	7.56563	10.0718
ENSGALG00000000725	3.64928	2.88286	3.40712	4.08479	4.46445	5.30733	3.44788	3.82478	3.67567	12.9634	5.37284	3.80381
ENSGALG00000000726	40.8732	40.5226	46.942	59.4293	50.659	45.3295	40.4762	45.7985	38.2626	33.0795	44.4356	61.8382
ENSGALG00000000729	8.62744	6.95153	8.62143	11.172	14.156	10.608	9.65797	7.79519	9.2513	7.96887	10.0823	8.24892
ENSGALG00000000730	76.2705	75.7287	78.5962	39.2878	55.7253	64.1787	56.3508	38.3262	44.8276	40.9295	56.6001	63.888
ENSGALG00000000731	2.00999	0.91256	1.06586	1.09217	2.70904	0.92801	1.88379	0.935019	1.24699	1.61198	2.45127	0.739873
ENSGALG00000000734	5.63865	4.74824	5.47662	9.54747	9.01899	5.3958	7.68339	5.37415	5.04246	5.91536	7.36337	5.62876
ENSGALG00000000736	1.79726	1.81693	1.98995	2.08369	2.23127	0.921381	2.32925	1.19804	1.97065	0.886073	1.03908	0.922188
ENSGALG00000000737	1.66844	1.67555	2.1296	2.42138	1.67809	1.51884	1.25583	1.84394	1.46873	0.808981	1.42839	1.17824
ENSGALG00000000739	1.64644	2.71538	1.84634	1.80147	1.54407	2.43955	1.59647	1.79504	1.66362	1.68624	1.52844	0.790642
ENSGALG00000000740	2.10129	2.16399	2.20139	1.48581	2.88119	1.63026	2.18331	2.31944	2.42101	2.38929	2.50809	1.26485
ENSGALG00000000742	5.74536	3.76362	2.98618	3.65011	12.4649	3.63334	3.60351	4.24938	3.44931	11.6678	11.3843	4.61671
ENSGALG00000000747	3.31893	2.85657	2.49766	2.70195	4.49383	3.74434	3.88981	3.34573	3.79121	5.7689	4.83717	3.96457
ENSGALG00000000748	1.86487	0.445421	1.25086	0.635262	0.825545	0.809668	0.778312	0.48025	0.820493	0.63639	0.619138	0.484446
ENSGALG00000000750	4.39388	2.95538	4.15373	5.29183	2.77973	4.64604	6.09783	3.33391	4.35686	1.3176	3.2855	2.22482
ENSGALG00000000751	35.1155	40.8141	32.7372	28.8229	27.8619	25.6178	28.4121	23.0333	29.0151	29.5313	28.056	24.867
ENSGALG00000000753	10.0917	10.2141	10.6015	9.65034	11.8874	15.0485	13.0999	9.61116	10.433	30.235	12.7631	13.252
ENSGALG00000000755	5.24398	3.14958	4.17742	4.93088	5.00703	3.40893	4.99774	3.60267	3.67297	2.99671	4.21905	3.49959
ENSGALG00000000761	10.829	6.8274	4.60983	8.94526	8.0347	6.4314	8.68747	7.13819	6.15226	2.05359	4.20342	5.79124
ENSGALG00000000764	44.9768	45.1295	39.2641	37.6086	42.3072	33.9339	43.8297	32.0522	31.645	33.3067	37.2555	35.1061
ENSGALG00000000766	68.8575	70.8643	64.3527	96.9458	77.4499	66.3308	95.2347	88.928	68.2494	48.5613	76.8953	117.02
ENSGALG00000000769	0.810911	0.242862	0.255759	0.663139	2.03349	0.69427	0.524423	0.434481	0.357894	0.86361	0.803762	0.469582
ENSGALG00000000771	45.8758	57.984	41.8282	53.7983	26.766	28.9957	20.5988	40.5424	21.2295	36.6761	74.6428	32.1326
ENSGALG00000000774	1.21958	1.32108	1.22617	1.35599	1.00771	1.3275	1.08788	0.888426	0.623638	1.66354	1.36056	0.754941
ENSGALG00000000775	45.9595	21.0878	18.8422	21.4153	39.2593	24.4505	28.2505	14.0311	20.7701	24.7431	36.2698	12.2288
ENSGALG00000000776	3.72107	3.30844	3.70695	4.47373	5.1538	7.65999	4.2202	4.65663	4.10731	10.8279	3.76991	4.82214
ENSGALG00000000777	8.68039	6.41558	7.14985	8.13451	8.7096	7.12088	7.67073	6.61906	6.74103	10.7787	7.18364	5.86667
ENSGALG00000000779	23.3764	0.11882	0.162668	8.23844	13.7542	0.0398743	0.0668439	11.8955	0.173348	2.34272	0.0990961	19.5396
ENSGALG00000000781	6.21783	6.35451	6.59837	3.7441	7.04615	4.77201	5.99972	7.15484	3.77193	5.38388	2.38248	2.48902
ENSGALG00000000783	5.89002	2.97269	3.71539	2.75239	5.16272	3.03299	3.10744	2.62986	3.37941	3.24841	5.2932	2.59362
ENSGALG00000000784	3.17375	2.46253	2.77215	3.17485	4.2482	3.03961	3.71739	3.04694	3.69398	2.23231	4.43127	1.95792
ENSGALG00000000785	9.72633	13.5635	10.7961	5.10975	7.77135	5.144	7.61635	6.28328	7.0315	8.39041	6.60978	6.30912
ENSGALG00000000787	7.9413	7.49544	8.07828	6.93052	9.83897	7.61808	8.18806	7.16917	8.2159	6.9149	7.60621	5.96188
ENSGALG00000000790	37.9207	36.6851	31.1831	45.234	50.6599	32.1713	44.7345	42.7217	35.4029	21.6461	46.054	62.5854
ENSGALG00000000791	1.7944	1.05548	1.03488	1.42149	2.01893	1.13997	0.781777	0.502296	0.627528	0.686404	2.10312	0.296885
ENSGALG00000000793	54.0014	59.4276	56.2344	28.1954	34.2844	39.5972	38.2331	31.4656	36.5279	46.0054	42.4141	39.3426
ENSGALG00000000794	9.66896	11.0249	9.38955	11.8128	12.2855	9.12378	10.4045	10.8248	10.0772	9.03896	9.23732	8.06135
ENSGALG00000000795	2.49766	1.91046	1.85412	1.75894	3.31297	1.34092	2.54801	1.12013	1.93762	1.54139	1.7183	1.18152
ENSGALG00000000800	7.06242	6.4551	7.98588	8.73191	9.13385	5.29293	7.0513	6.79317	6.08158	3.70697	5.65612	6.59465
ENSGALG00000000802	3.93511	2.46829	2.47847	3.07317	4.90643	2.56845	3.15096	2.22256	2.58847	2.88684	2.84962	1.70646
ENSGALG00000000804	8.85771	8.1332	8.20823	10.5834	10.345	7.55006	11.1209	9.45121	6.24244	10.3291	7.70504	8.23149
ENSGALG00000000810	0.800299	0.612525	0.897464	0.981691	1.56091	0.446859	1.38924	0.33691	1.22446	0.578352	1.01535	0.231718
ENSGALG00000000811	18.8439	16.916	20.1774	23.8353	26.0001	19.9846	24.9238	21.8368	18.8615	23.5438	21.8852	21.042
ENSGALG00000000812	114.321	131.402	138.199	156.837	124.664	102.801	148.189	131.489	127.777	122.683	128.806	168.834
ENSGALG00000000814	37.7677	36.8672	39.0115	44.2222	53.199	38.8301	44.0196	39.124	38.6395	27.9014	47.8812	40.8677
ENSGALG00000000816	2.61912	2.01666	2.59821	2.66435	3.13236	1.9319	2.32607	2.52903	3.5188	3.24911	3.6552	2.26335
ENSGALG00000000817	9.74426	7.56813	8.22172	8.53011	10.3599	10.3373	10.1448	9.1162	10.7419	8.94624	7.45084	6.00012
ENSGALG00000000818	4.59952	1.94196	2.76901	2.89596	3.45347	2.84516	2.12695	2.52986	1.21562	1.61071	2.80512	2.05603
ENSGALG00000000819	9.94164	11.2509	16.2332	9.40803	8.71574	17.8873	11.5533	8.66021	17.9768	33.5162	8.54947	11.3695
ENSGALG00000000823	10.4398	7.89535	7.7697	10.2404	11.4606	11.7634	11.7551	9.45458	11.2537	12.0769	14.4682	9.33143
ENSGALG00000000824	2.80816	3.75846	4.42031	1.61322	2.03864	1.44235	4.91065	4.007	2.9836	1.06613	2.48413	1.55156
ENSGALG00000000826	1.95278	1.66985	2.45531	1.93566	3.56139	2.92526	2.28808	1.84798	1.86648	2.52083	3.41597	4.18059
ENSGALG00000000830	3.03014	2.27455	2.41391	2.83969	3.88464	2.78105	2.58803	2.98091	2.84521	2.45872	3.35071	2.15741
ENSGALG00000000833	32.4202	33.4721	30.4471	33.411	35.1074	29.1929	34.1093	31.5707	35.896	18.0602	31.3053	36.4241
ENSGALG00000000834	3.86927	1.7897	1.543	2.31299	3.33462	1.529	2.77606	1.53806	1.66938	2.06809	5.67055	1.25132
ENSGALG00000000835	3.53416	3.00019	4.39284	3.91511	6.36281	4.1951	4.36084	3.55638	4.61903	6.43726	4.54656	2.8337
ENSGALG00000000836	3.2086	6.44907	3.28333	2.51145	2.90553	2.62764	2.49004	1.8665	2.75669	2.7337	2.54425	1.95094
ENSGALG00000000838	1.79273	1.9735	2.68957	2.10566	3.05104	2.14989	2.63868	2.52186	2.69156	4.77677	3.51927	1.90792
ENSGALG00000000839	0.865436	0.56712	0.472812	1.99097	0.989274	1.95605	1.13599	0.461996	1.08646	0.0810267	0.563072	0.128502
ENSGALG00000000840	6.41736	5.90351	6.12179	6.34343	6.30723	6.94339	5.04741	5.08839	4.97997	4.149	5.35604	3.56162
ENSGALG00000000842	94.8077	110.034	120.116	145.649	88.3676	77.5876	189.448	195.976	130.983	78.7884	147.932	196.136
ENSGALG00000000843	5.52107	4.33822	5.29853	4.61137	6.45775	9.35952	6.00084	5.97146	6.5444	15.3496	7.19637	8.2991
ENSGALG00000000844	0.652597	0.55377	0.834744	0.810042	0.681872	0.437266	0.810761	0.761754	0.76806	0.409558	0.970266	0.377906
ENSGALG00000000845	10.9093	10.7912	11.694	14.0316	13.2165	11.7368	13.717	12.5743	12.2855	14.1404	15.2316	16.072
ENSGALG00000000846	6.66402	6.69711	5.74496	6.16977	6.47556	6.74734	5.23966	6.42697	6.23524	9.32762	5.65411	4.79963
ENSGALG00000000847	16.2029	15.3699	14.8904	20.5424	17.8472	16.4405	17.8153	18.0856	15.4512	11.4591	18.4153	19.8424
ENSGALG00000000848	19.0844	16.1307	20.0533	19.9502	22.8281	17.9806	17.6633	14.9525	16.1912	15.1205	17.3771	13.1812
ENSGALG00000000850	2.96075	1.90031	3.03216	3.51257	5.46954	2.07742	4.12306	2.53319	2.67311	1.51385	3.00165	1.8476
ENSGALG00000000852	0.932474	0.811041	1.24525	1.11098	1.93572	1.611	1.24048	1.4558	1.02541	1.24757	2.04098	1.65703
ENSGALG00000000853	17.1964	14.2293	17.2477	17.8109	14.9178	13.4335	16.8987	10.983	12.7925	8.10468	14.763	11.3992
ENSGALG00000000855	8.00146	8.39233	9.58012	8.55767	10.0174	7.52461	9.44903	8.84134	6.23088	5.50645	9.12878	9.05794
ENSGALG00000000856	11.6439	11.4187	11.1973	9.71771	8.79311	9.88014	10.8929	11.7812	9.9992	6.36636	7.56264	9.1834
ENSGALG00000000857	20.4913	25.5881	19.6055	20.7956	24.8201	20.5999	16.7547	15.7337	21.0214	10.9388	18.9161	23.1624
ENSGALG00000000860	11.4649	8.7114	9.70329	12.8102	13.3038	8.38613	14.4795	14.7632	7.46184	10.0528	19.4857	11.6155
ENSGALG00000000862	9.18931	8.31816	9.51968	8.71599	9.01061	8.12482	8.44	8.42995	8.18038	9.84714	9.4627	10.1943
ENSGALG00000000863	8.76555	11.822	8.75884	14.2009	7.62162	27.3425	10.1418	14.9955	12.7169	53.6346	12.3975	6.85353
ENSGALG00000000864	14.0485	12.5036	14.2992	18.8004	16.7089	15.2201	15.7297	14.1073	13.3259	11.2929	11.5221	16.0731
ENSGALG00000000865	11.3974	7.03354	9.50035	10.7526	9.22189	9.08655	9.79434	7.86928	7.99343	8.08297	8.97208	7.54584
ENSGALG00000000866	1.94225	1.89146	1.88021	1.70662	1.48012	2.03674	1.98892	2.03301	1.57863	0.889016	2.02188	1.30737
ENSGALG00000000868	15.9715	18.0505	20.7482	14.2657	16.4359	12.0567	21.7524	17.3606	13.9875	22.751	11.2535	15.0312
ENSGALG00000000869	2.80874	1.79874	1.45373	2.20283	3.43686	2.38645	2.43885	1.82814	1.79385	2.17547	3.78777	1.72885
ENSGALG00000000870	1.9354	2.06094	1.65363	1.24895	1.79753	1.04292	1.80688	1.41085	1.82226	1.2339	0.876955	0.800538
ENSGALG00000000871	0.82086	0.302574	0.318642	0.708158	0.35187	0.526503	0.240712	0.657301	0.980955	0.537973	1.04144	0.292519
ENSGALG00000000874	2.51268	2.29728	2.7039	1.80276	2.14982	2.207	2.04568	0.839236	1.95954	0.679611	1.73884	0.470316
ENSGALG00000000875	5.70276	4.56769	5.39416	5.67157	6.2591	6.9776	5.89408	5.55683	5.15928	10.8189	6.34651	4.86738
ENSGALG00000000880	5.95752	5.84832	8.09008	9.74377	8.81843	6.65295	7.85764	6.27	5.6969	5.94815	4.724	3.7194
ENSGALG00000000881	2.76446	1.54294	1.64626	1.60364	1.74238	1.31719	2.61648	2.52165	1.99253	2.69176	2.32208	1.54564
ENSGALG00000000882	3.62712	3.86238	4.57593	4.48182	1.69085	2.47185	2.54512	2.49864	2.51206	1.25224	3.03098	2.16098
ENSGALG00000000883	17.2391	14.5887	13.7428	20.2955	14.9612	20.4737	15.9014	19.9481	16.5398	42.41	20.7877	25.0984
ENSGALG00000000884	6.68745	8.89828	5.32743	10.9746	13.9834	19.8351	11.7418	10.9796	11.2626	22.0315	9.2881	10.9053
ENSGALG00000000889	11.6528	11.7464	12.0949	11.166	18.3317	13.1593	11.8187	10.5227	10.309	41.792	17.1927	10.1598
ENSGALG00000000890	14.304	13.2616	14.2664	20.1541	24.2046	18.7258	16.0246	15.0331	15.8707	18.3262	21.8226	15.9013
ENSGALG00000000891	7.03543	7.27142	5.98167	4.79178	6.483	4.6832	5.45921	4.02647	4.63257	5.34489	4.37547	2.84919
ENSGALG00000000893	0.132533	0.194053	0.167202	9.15049	0.184638	0.296007	0.0721769	0.0202886	0.0779908	0.100818	0.105092	0.0767471
ENSGALG00000000894	1.7153	1.54312	1.39292	1.28525	1.21955	1.44435	1.24016	0.579496	1.12773	0.197975	1.03183	0.342515
ENSGALG00000000895	36.3317	35.1489	34.25	44.8921	46.7231	33.115	42.1414	44.4568	33.8472	23.788	38.7684	54.5309
ENSGALG00000000897	0.666603	0.876863	0.24185	0.329826	0.742941	0.537148	0.704705	0.528239	0.479956	0.286356	1.54221	0.386017
ENSGALG00000000898	25.2678	24.2941	22.2637	21.4012	23.824	21.2302	23.4055	18.0971	19.7813	19.8048	16.7086	15.4486
ENSGALG00000000903	29.9515	28.238	32.6402	42.0629	36.7962	28.8819	27.7324	32.3787	22.9783	23.2424	24.2945	27.2554
ENSGALG00000000904	30.0549	34.1781	31.9019	37.344	35.5782	30.3686	44.8932	41.169	29.811	38.6952	37.3597	31.4885
ENSGALG00000000905	124.396	139.901	103.677	143.572	108.367	76.9869	121.773	119.358	96.4532	65.983	105.421	149.042
ENSGALG00000000906	9.73313	9.4546	10.7482	19.5645	9.37791	12.0143	10.925	11.3284	9.67133	7.43796	10.4633	9.72363
ENSGALG00000000907	74.8279	72.4955	70.7868	83.3288	88.8047	63.0977	68.623	75.8604	60.8948	43.1753	78.6076	86.7837
ENSGALG00000000908	9.32787	7.51679	8.17298	11.8772	10.23	12.2851	8.2502	10.6657	10.3039	9.44242	11.8344	10.5775
ENSGALG00000000912	2.57969	1.84141	1.5895	1.32471	2.9067	1.68839	1.63647	1.63171	1.38794	1.58716	3.2729	1.4446
ENSGALG00000000913	2.91525	3.0193	3.58269	2.44466	2.49246	1.83144	3.24052	2.07856	2.03042	1.55539	2.45731	1.50316
ENSGALG00000000918	0.764403	0.488391	0.557187	0.607246	0.724149	0.500798	0.707695	0.655299	0.683731	0.418669	0.387924	0.575445
ENSGALG00000000919	0.149595	0.0884992	8.79797	6.43131	0.28714	0.069298	0.108625	0.0814244	0.0939001	0.192192	0.337411	0.105878
ENSGALG00000000921	1.78005	1.31999	1.34005	1.4829	1.88442	2.71689	1.61478	1.25698	2.05414	4.09773	2.7176	2.31425
ENSGALG00000000927	27.3167	15.839	14.9206	14.5291	13.3382	14.0143	13.6595	20.4	11.2081	11.2189	19.356	12.6669
ENSGALG00000000930	7.13947	8.64413	7.80942	7.53197	8.99129	8.92265	9.78862	7.77087	9.66599	8.44545	12.2187	6.17728
ENSGALG00000000934	5.8793	5.05013	5.73661	6.7232	7.44341	5.77614	7.06147	6.19957	5.03389	8.51786	7.32394	5.4103
ENSGALG00000000935	1.55259	0.608286	0.771992	0.84872	1.15903	0.750232	1.56344	0.843076	0.896401	1.4975	1.4123	0.542835
ENSGALG00000000939	3.13989	2.93022	2.95369	1.63893	1.66862	2.50996	1.80434	1.7826	2.47993	1.49323	1.75878	0.947255
ENSGALG00000000943	46.4134	46.0242	48.263	45.6022	48.1575	54.0872	55.5636	52.0624	60.7127	92.4945	58.9145	66.1987
ENSGALG00000000944	32.8904	30.109	28.8939	29.3572	29.0658	22.9519	26.5996	29.3045	26.2424	26.6152	27.5158	21.4853
ENSGALG00000000946	55.575	68.1139	49.094	90.5563	59.4786	59.9631	63.8986	74.4732	57.0184	42.305	61.6253	80.803
ENSGALG00000000947	9.41579	21.0971	5.82428	19.7462	34.0811	42.0333	9.51482	41.2896	17.6226	70.0729	139.53	72.6215
ENSGALG00000000949	7.44496	4.19711	7.50059	5.91618	7.27698	5.83315	5.20364	8.04497	9.07143	18.2683	9.59707	4.38039
ENSGALG00000000950	14.4256	13.8629	14.977	17.3278	17.7644	22.4371	16.3047	15.9434	13.2149	29.3086	17.0193	10.887
ENSGALG00000000951	11.9862	4.39404	3.59907	9.30457	8.54086	3.12081	6.42062	4.89304	3.39181	3.90627	7.97747	4.47559
ENSGALG00000000953	12.3304	12.7396	10.9706	11.7144	13.1065	20.0288	14.6067	15.5999	23.3536	23.6651	17.9968	18.5058
ENSGALG00000000954	4.10474	4.22155	4.01297	2.45915	2.22875	1.83878	2.36917	1.76158	2.27923	1.15292	2.092	0.975169
ENSGALG00000000955	4.1269	3.07204	3.58612	3.43655	5.13356	4.00726	4.50564	3.05401	3.71991	3.93982	4.04477	2.53704
ENSGALG00000000956	72.1626	1.42412	1.74971	2.44773	29.8727	5.70845	7.70817	5.73246	0.629598	124.727	28.0671	12.6493
ENSGALG00000000957	8.09443	7.62939	6.7159	8.91956	14.7512	8.11094	12.8672	9.84603	10.5822	7.38898	9.15931	6.11252
ENSGALG00000000958	33.4426	34.381	31.2121	33.1277	32.2054	23.8833	35.6701	32.5762	31.7633	21.5712	33.5327	39.1246
ENSGALG00000000959	5.96025	6.94136	6.59928	4.52684	8.47587	7.29744	6.2782	7.20694	6.86205	13.9762	6.87267	6.51845
ENSGALG00000000962	3.82531	3.53693	3.80846	2.4241	4.7417	2.66729	3.31287	2.58232	2.5651	2.74811	3.125	2.2908
ENSGALG00000000966	1.54635	1.69037	1.37347	1.34929	1.54804	1.14105	1.43089	1.1061	1.64923	1.19089	0.842047	0.626031
ENSGALG00000000970	0.921492	0.596454	1.15495	0.540374	0.624266	0.624161	0.806882	0.464687	0.391281	0.483817	0.527246	0.460376
ENSGALG00000000972	5.40801	5.17668	4.77287	6.1126	5.85324	4.83725	5.76278	5.45145	5.40437	3.89707	4.68149	4.09265
ENSGALG00000000975	11.8235	12.7754	10.5152	14.0009	11.5237	13.2002	11.2447	10.4008	9.73524	7.80061	10.6347	9.65313
ENSGALG00000000976	3.72688	2.62078	4.10051	4.46891	3.64425	3.81117	3.59974	3.8322	3.4097	1.66894	2.36417	1.99528
ENSGALG00000000977	15.4639	15.5098	15.5106	14.5039	13.1663	12.1928	12.1679	12.6704	10.8984	14.2669	12.8701	12.8746
ENSGALG00000000978	3.92066	2.8356	3.16408	3.46302	3.97814	3.09098	2.65355	2.96973	2.15513	1.14472	2.64524	2.11289
ENSGALG00000000980	11.25	9.85029	10.3996	12.3613	12.2516	10.3919	10.381	10.9705	9.72253	9.32302	7.98225	7.96388
ENSGALG00000000981	4.18596	3.29423	3.32505	3.56043	4.45047	2.75555	4.30936	3.84482	3.36217	3.35188	2.89997	2.24327
ENSGALG00000000983	2.00585	1.09501	1.38095	1.53057	1.65544	1.02832	1.03707	1.33708	1.38656	1.05072	1.25632	0.499906
ENSGALG00000000988	9.54905	9.76036	11.1557	10.2767	12.0197	7.53651	9.91522	7.49939	8.2913	5.61608	9.48564	8.36016
ENSGALG00000000990	35.4923	26.4837	32.306	35.2048	38.142	35.396	33.4377	27.5076	35.6372	23.7751	34.2817	25.6236
ENSGALG00000000991	17.5959	18.8667	16.0857	19.3421	19.7803	16.1453	17.742	19.2045	17.998	21.9343	16.0009	18.4079
ENSGALG00000000993	12.8576	11.7693	12.158	14.7089	14.4504	14.041	11.7498	12.695	11.1442	12.5116	12.6853	11.9304
ENSGALG00000000994	0.357563	0.543936	0.80195	0.907049	0.512369	0.547613	0.723273	0.625566	0.384754	0.994742	0.648065	0.591592
ENSGALG00000000996	11.3615	9.59527	10.5171	10.0776	13.5627	9.84322	10.4841	7.92768	10.0333	12.6619	11.5545	7.58788
ENSGALG00000000997	4.35394	3.60209	4.20652	4.13177	7.22282	3.98948	6.32912	6.11146	3.32684	6.35917	3.0594	2.8122
ENSGALG00000000998	75.2573	66.7299	59.7957	62.3305	54.9695	58.8146	49.948	45.4744	42.0901	59.3115	51.9129	53.1107
ENSGALG00000000999	4.63841	4.22119	4.40447	4.53944	5.32193	7.92413	4.90324	4.99976	4.98502	14.4522	4.58993	4.35883
ENSGALG00000001000	66.3582	38.6432	44.003	84.3716	192.566	185.531	107.113	91.6756	62.6896	127.93	120.937	125.892
ENSGALG00000001001	7.05924	7.28343	6.11156	7.86917	6.79144	6.3785	6.54948	6.2174	5.32414	5.22643	6.23683	8.19267
ENSGALG00000001002	6.03818	7.00339	7.43888	6.06716	7.17198	5.43663	8.42935	4.4091	5.84535	9.79899	5.86244	4.62929
ENSGALG00000001003	15.4765	9.58332	13.9151	14.2413	12.5757	11.5729	11.2132	9.56033	8.92283	10.6217	10.142	5.86291
ENSGALG00000001005	15.5176	12.1813	10.8884	10.8445	19.2647	10.7386	11.552	8.02524	8.41675	7.94508	12.607	6.62427
ENSGALG00000001006	1.24622	1.61327	1.50713	0.993426	1.03489	1.04786	0.931527	0.822953	0.874271	1.15991	0.992058	0.608457
ENSGALG00000001007	23.1788	31.4479	41.0326	36.8583	55.7956	59.7248	37.5358	33.43	40.7936	79.3802	31.9324	21.4546
ENSGALG00000001009	0.723599	0.491548	0.895396	0.582993	1.27922	0.891659	0.48919	0.718104	0.493354	0.911083	0.696445	0.14449
ENSGALG00000001013	7.29255	8.44192	8.04605	6.6177	7.99657	5.12798	8.45544	8.29716	8.48312	6.84309	7.78973	9.12706
ENSGALG00000001014	7.79391	7.66103	8.5721	10.6811	12.4868	9.28395	6.89737	8.85663	7.23245	7.25147	9.08008	8.46243
ENSGALG00000001017	4.96302	3.98572	4.3829	4.09727	3.61844	3.25152	4.61736	4.204	3.52414	2.5421	4.59132	3.56853
ENSGALG00000001018	47.3958	43.4823	42.1514	37.0467	46.8253	38.0285	50.5518	41.7822	32.9429	78.3637	36.5996	52.3206
ENSGALG00000001019	24.8752	33.7023	29.2023	20.7634	20.6204	24.3381	22.0163	16.0571	17.1457	27.2177	18.4367	16.1131
ENSGALG00000001020	10.7577	8.45287	7.91035	5.70543	8.83664	15.0535	12.5788	8.69571	11.338	18.3603	8.67786	7.98634
ENSGALG00000001021	8.84597	8.74757	11.8788	12.6395	21.9731	18.3756	13.2799	11.4158	16.8205	24.1856	11.5631	12.959
ENSGALG00000001022	5.72303	5.15389	5.96082	7.20569	6.98408	7.24197	7.91671	6.67606	6.53972	8.86727	7.95036	10.0701
ENSGALG00000001023	2.24829	2.14805	2.89378	2.20473	2.39845	2.27669	2.24432	1.98105	2.66081	2.29113	1.94846	1.66715
ENSGALG00000001024	64.7098	68.3883	53.1799	88.5632	49.2229	31.6514	49.8024	68.9522	49.7874	57.8376	60.8718	74.6057
ENSGALG00000001025	6.99686	7.08695	7.45008	8.31165	8.62519	6.48241	7.72357	7.76101	8.11835	7.29745	8.44364	6.28907
ENSGALG00000001026	4.22044	3.86421	3.20225	3.82685	4.76086	4.50015	5.55582	6.65192	5.57461	3.07302	6.96208	8.49185
ENSGALG00000001030	8.36537	6.93405	7.46218	8.7733	11.1244	8.1246	8.02433	6.3157	6.60092	7.83878	6.48254	6.96357
ENSGALG00000001032	12.8166	15.0894	17.4856	11.4819	14.7427	14.7159	23.0486	16.5565	16.1006	41.5222	17.5215	14.4865
ENSGALG00000001033	4.36363	6.78102	6.62603	4.70264	5.352	3.97923	5.0712	4.73034	4.77691	5.92099	4.97993	3.62711
ENSGALG00000001034	13.5071	11.1703	11.1734	13.3122	16.1487	7.10438	10.2409	9.06571	8.62145	8.41207	9.34725	5.60722
ENSGALG00000001036	3.47994	3.25058	3.6286	3.3094	4.68647	2.83622	3.10042	3.10288	3.20466	3.01875	3.28225	3.46467
ENSGALG00000001037	4.85315	4.56373	4.68424	5.05474	4.26524	6.16925	5.08877	5.33733	4.78541	5.59834	5.28422	4.39031
ENSGALG00000001038	10.5385	7.42633	7.03863	9.93971	12.0476	9.71488	8.56661	6.73776	7.62419	8.2996	9.48702	4.3526
ENSGALG00000001039	182.99	212.405	236.304	199.2	179.665	189.291	307.315	294.417	234.868	220.551	190.298	246.802
ENSGALG00000001041	1.40799	1.01788	1.12988	1.14689	1.2813	1.00015	1.19591	0.870072	0.972977	0.518828	0.966917	0.8677
ENSGALG00000001042	3.06326	2.35803	2.30736	2.98363	3.89736	3.81375	3.32643	2.38422	2.91893	3.85191	2.93821	2.23337
ENSGALG00000001043	11.4727	10.4189	10.5449	9.79977	13.5199	10.4893	11.4114	9.84046	9.79109	14.6066	12.8858	10.72
ENSGALG00000001046	9.6102	10.7609	9.80801	9.39527	13.3767	11.2466	9.18189	6.06533	8.55233	11.1838	7.66049	6.55361
ENSGALG00000001048	9.5369	12.4305	11.9792	9.34541	13.4274	11.5307	12.5826	7.43122	11.1257	5.50893	9.92	5.43334
ENSGALG00000001049	4.60683	3.08992	4.39458	5.25609	5.33443	5.737	5.63679	3.11401	4.39385	2.11177	5.8068	2.77166
ENSGALG00000001051	9.57673	8.03806	9.03355	11.2876	7.75782	8.51109	11.4351	9.20202	8.69137	10.8426	7.92464	6.87372
ENSGALG00000001053	40.9748	35.1887	35.8528	34.299	43.8597	30.6197	38.0228	33.2087	29.3783	19.4565	33.0002	40.6011
ENSGALG00000001054	34.7434	34.5629	37.1095	46.9975	42.9131	36.0807	43.6406	47.8407	32.6707	51.1	32.8164	50.093
ENSGALG00000001055	9.24822	7.90648	9.43718	10.0525	9.7211	8.48933	10.7319	9.57613	8.05555	7.39393	8.99743	7.33013
ENSGALG00000001056	1.15132	1.9456	1.3753	1.16958	1.36684	1.40124	1.06318	0.33717	1.17827	1.30991	1.36543	0.579742
ENSGALG00000001058	1.95272	1.23668	1.77489	1.21987	2.00452	1.6772	1.70151	1.13279	1.30635	0.900649	1.10833	0.726081
ENSGALG00000001062	0.661973	0.671343	0.791834	0.724735	0.843177	0.923705	0.659215	0.617675	0.783546	0.751993	0.583899	0.445399
ENSGALG00000001064	17.7745	16.7492	14.6182	20.673	27.9379	24.4114	25.0336	19.9163	17.6685	32.7679	24.2595	20.7329
ENSGALG00000001067	40.8211	23.1713	24.6493	35.851	22.6627	30.5298	26.4923	26.4617	22.6613	28.7571	25.7767	28.8382
ENSGALG00000001070	5.32134	4.51997	4.29561	5.39903	7.19995	3.97092	5.41258	4.99544	3.89904	5.16629	4.41328	3.16541
ENSGALG00000001071	18.4807	13.9645	10.035	7.60394	5.44578	6.55644	7.78987	4.89092	7.44498	2.84127	7.31713	3.19397
ENSGALG00000001073	2.04051	1.70113	1.82157	1.59339	1.98991	1.90292	1.87159	1.9071	2.0729	2.97375	1.68615	1.80353
ENSGALG00000001077	5.92006	5.81399	6.7092	7.68344	8.41654	7.15153	9.36453	7.30136	6.89362	14.5637	6.13078	6.0811
ENSGALG00000001082	13.467	14.9118	15.9143	10.6055	14.172	11.6318	10.9865	8.83769	9.54769	11.5913	11.7422	7.7674
ENSGALG00000001085	6.96414	4.82681	4.6584	4.86436	15.4825	5.70501	6.62715	8.06494	5.26863	9.82949	10.8196	6.84868
ENSGALG00000001091	2.32325	1.90146	2.99289	1.97391	3.74486	1.92118	1.40117	0.822997	1.69933	1.19184	1.65647	0.422506
ENSGALG00000001093	15.1151	12.1335	13.3761	13.4745	16.8765	15.6421	15.9418	12.7148	12.8405	16.8986	11.8531	10.1865
ENSGALG00000001094	0.940021	0.150149	0.484909	0.667689	0.712415	0.38071	0.655273	0.230243	0.531041	0.263149	0.846759	0.272174
ENSGALG00000001096	634.103	487.576	543.681	726.835	304.475	229.648	482.301	1081.27	710.551	322.385	428.403	773.253
ENSGALG00000001099	10.9186	10.0588	10.337	10.6999	12.3946	11.1468	8.63668	8.7687	10.2353	9.24341	11.3773	8.81263
ENSGALG00000001100	4.43726	4.51414	8.79686	3.11028	3.13503	3.2563	4.1426	2.69283	3.0961	3.15846	3.64418	1.92715
ENSGALG00000001101	1.76708	1.75304	1.3719	1.53858	1.96944	1.56519	1.46408	0.924826	1.27983	1.23164	1.1497	0.629712
ENSGALG00000001103	112.852	115.49	126.957	116.375	112.723	90.1172	110.602	112.214	91.8484	60.513	90.9732	136.989
ENSGALG00000001104	18.2429	18.5909	20.4149	27.7159	20.5559	30.6986	23.4439	30.7182	21.698	29.9236	22.4897	33.6146
ENSGALG00000001106	5.18018	4.54428	3.43014	3.18147	5.14107	5.99422	4.5675	2.8397	3.04254	8.1664	4.47534	2.85689
ENSGALG00000001107	4.06446	3.59915	3.69432	5.18478	5.3882	4.8415	4.41144	4.12182	4.0954	4.61717	4.34243	3.81538
ENSGALG00000001108	5.78942	4.08378	4.38335	6.89269	4.91122	5.5126	5.54267	5.08051	5.15586	6.01418	5.6375	4.42022
ENSGALG00000001109	12.805	23.4985	19.9425	8.82952	8.72282	12.8534	15.0568	19.1415	14.8252	2.6774	17.8616	19.9524
ENSGALG00000001110	3.46174	3.22943	4.24702	4.16168	4.55066	2.87239	3.5288	5.05478	4.3319	2.53884	3.41597	3.63231
ENSGALG00000001113	21.2847	18.516	23.7596	21.6223	18.728	16.8832	19.6287	16.7614	22.8837	12.9234	16.1284	16.1896
ENSGALG00000001115	1.0305	1.56762	0.832039	3.15345	0.761294	1.41689	3.77129	4.19711	3.84775	1.53376	3.02571	3.3281
ENSGALG00000001117	2.18111	2.56707	3.11105	2.00269	2.49486	1.95997	2.47985	1.94478	2.07162	1.90952	1.99045	1.9278
ENSGALG00000001118	26.1862	26.4418	27.8966	45.1688	50.6929	39.3974	42.8011	37.1862	38.5619	53.6697	45.83	46.5706
ENSGALG00000001121	12.6069	9.88778	12.0441	12.2582	16.8608	13.4577	11.2228	6.56172	12.3037	8.49837	9.71981	5.7561
ENSGALG00000001126	2.99628	2.80495	2.96621	3.4055	3.42503	2.82391	3.09616	2.62104	3.0278	1.91026	2.84062	2.13549
ENSGALG00000001130	3.11269	3.19389	3.5395	2.08608	2.21559	4.0609	3.29536	2.4666	3.06208	1.09306	2.61063	0.838137
ENSGALG00000001131	0.103959	0.996317	1.2241	0.680115	1.04277	1.91942	0.226462	0	0.440467	0.126531	0	0.0602004
ENSGALG00000001136	2.67541	4.27342	3.07167	4.94131	2.98179	4.09744	1.24887	1.24819	2.63896	5.89239	0.565722	0.368875
ENSGALG00000001143	19.2225	10.8731	12.6481	15.7415	26.9363	14.1491	21.7941	18.4475	15.0999	9.41778	18.279	11.0229
ENSGALG00000001144	6.98895	5.61579	6.71785	5.19197	5.02168	4.94017	5.15853	4.98501	5.71265	4.76736	5.06685	4.32883
ENSGALG00000001146	11.0406	11.0808	9.76251	12.1831	11.6228	10.964	10.6179	9.07887	9.05045	7.42256	12.7419	12.708
ENSGALG00000001149	0.980743	0.447582	0.353513	0.687448	0.566046	0.0834458	1.03007	0.343168	0.692558	0.341055	0.733239	0.223115
ENSGALG00000001153	0.363821	0.239289	0.719989	0.430032	0.655932	0.509855	0.442892	0.589714	0.61458	1.04192	0.271521	0.69401
ENSGALG00000001157	12.6374	10.3603	11.9541	10.7434	13.7546	9.51074	9.74462	9.3637	10.8631	7.18225	11.0958	7.98557
ENSGALG00000001158	6.30372	5.55463	5.46853	5.52619	4.75317	4.43246	6.4033	4.43223	5.02334	3.16411	5.21678	4.56541
ENSGALG00000001160	1.02294	0.525864	0.672459	0.626366	0.825576	0.756313	0.806818	0.388788	1.36168	1.03038	0.76079	0.7762
ENSGALG00000001161	20.8546	13.6588	11.9289	16.2662	26.1758	15.4634	20.9321	14.5169	15.825	11.1167	21.857	11.1672
ENSGALG00000001162	43.3058	48.2665	43.7526	48.5797	41.7165	36.9205	50.6222	40.814	41.2425	27.1301	44.0567	52.0273
ENSGALG00000001163	15.1674	10.0891	9.39548	11.2801	13.6983	10.9385	11.1632	12.5886	9.64042	11.4216	18.7582	11.8584
ENSGALG00000001165	6.39091	7.644	8.55018	7.29597	6.97565	6.09451	5.49834	6.37736	6.12445	3.79509	5.33619	5.5829
ENSGALG00000001166	46.7201	30.3123	17.0884	34.5655	9.74967	10.7354	17.1161	14.8604	8.88413	22.3894	14.6116	26.9015
ENSGALG00000001168	26.3051	26.1529	19.6895	24.5453	23.2712	21.0898	21.3683	19.2621	19.6397	11.5936	18.8611	22.3803
ENSGALG00000001171	14.3935	9.94226	16.473	9.38303	10.5158	26.357	5.07799	6.73674	14.0398	21.1066	5.22644	4.34248
ENSGALG00000001174	3.29244	2.47885	2.91336	4.50747	3.82715	3.0027	3.76821	3.71714	3.77809	3.58468	3.72029	2.63645
ENSGALG00000001175	13.0588	8.06293	12.7367	12.0254	12.7866	10.5734	11.8413	13.1889	10.1639	25.546	16.5192	17.1239
ENSGALG00000001177	8.50789	6.49185	7.74814	8.35659	8.54604	7.036	8.76502	5.60787	8.80138	2.7372	3.98762	1.82007
ENSGALG00000001179	13.1925	14.5612	17.6616	19.8567	18.9986	14.2726	14.9746	19.772	16.2942	11.3812	17.7092	18.6696
ENSGALG00000001181	1.24595	0.687955	0.750363	0.560667	2.72584	1.07189	0.351837	0.254314	0.716906	1.57265	1.58076	0.935287
ENSGALG00000001182	6.3014	5.46974	6.23207	6.85322	8.4585	6.8154	6.19834	6.79335	7.48393	8.12555	7.8775	6.95334
ENSGALG00000001183	4.37488	3.9962	4.81931	4.28674	8.67989	5.80009	7.33626	4.34883	4.61305	3.51576	6.05391	3.46226
ENSGALG00000001184	245.582	307.637	279.031	196.216	203.731	136.968	245.173	349.384	232.968	130.789	285.426	266.486
ENSGALG00000001186	6.59544	4.7858	6.3204	7.10451	6.40937	5.48392	6.11041	5.88074	5.125	4.23903	5.80119	4.65561
ENSGALG00000001187	13.9301	15.9184	15.6076	14.751	15.1423	15.2775	16.6965	16.714	15.7735	15.2219	14.8705	18.9477
ENSGALG00000001189	1.89378	0.686065	1.09469	0.52915	1.02269	0.46512	0.74427	0.526017	0.863963	0.522778	1.75865	0.452227
ENSGALG00000001190	11.6	12.9364	14.7196	16.3232	17.0607	12.6674	14.5954	15.7538	12.4597	12.2178	15.1255	16.5413
ENSGALG00000001194	27.9281	27.6177	31.6406	36.3364	45.6057	28.5773	44.0312	29.9664	27.181	31.625	31.3879	28.4682
ENSGALG00000001197	0.393706	0.311051	0.270601	0.344217	0.877584	0.347949	0.387323	0.326625	0.585931	1.42212	0.435049	0.735443
ENSGALG00000001201	5.91712	4.91121	6.70657	5.5301	6.79242	9.17644	8.52877	7.44824	7.13401	20.0635	6.92843	6.98503
ENSGALG00000001204	4.961	6.01212	9.8396	4.98253	6.06552	5.09358	11.5933	11.131	11.5729	15.2982	6.41152	8.40405
ENSGALG00000001206	1.00013	0.807935	1.62433	1.19257	1.42216	1.0681	0.713705	0.422357	1.07155	1.04939	0.875094	0.479303
ENSGALG00000001208	25.1013	24.0646	22.4253	35.5874	27.1874	30.2263	34.3905	29.5484	26.9068	30.0145	43.3689	49.3859
ENSGALG00000001209	24.0065	20.2842	27.2138	32.6791	17.8856	18.6496	31.6899	41.2241	28.1311	65.7429	35.0923	43.8206
ENSGALG00000001213	6.12076	5.51504	6.7199	6.6405	8.61059	9.33035	6.38697	7.23382	6.32716	11.4351	8.60722	6.56831
ENSGALG00000001217	20.947	25.9881	34.5148	27.2542	30.3894	15.0405	30.9256	21.5318	18.7994	10.0949	19.3309	36.9041
ENSGALG00000001219	3.31711	2.77665	3.34594	3.85122	4.50687	3.33006	3.51054	3.08865	3.0749	2.66382	3.78545	2.96051
ENSGALG00000001220	16.0155	9.57955	9.20732	10.4444	16.3527	13.825	15.9259	11.6689	9.32909	27.0803	18.4222	15.9071
ENSGALG00000001223	43.9084	43.9336	44.3059	40.483	40.2933	34.1967	42.818	44.6557	29.9242	33.1911	32.6658	50.9835
ENSGALG00000001225	20.0648	21.3103	22.4027	23.5224	26.7433	19.4585	22.1882	22.0104	21.8921	24.3042	21.7136	24.2623
ENSGALG00000001226	1.85755	2.16778	2.68752	2.0483	2.64618	1.48043	2.30464	2.10032	2.47875	1.83798	2.20411	1.32589
ENSGALG00000001227	4.12215	2.22853	6.68502	4.93017	5.37168	9.60754	7.54162	9.88472	10.927	9.91507	6.87558	12.2457
ENSGALG00000001229	17.5774	10.9787	11.594	11.3471	10.5424	11.4565	9.816	12.3614	12.8434	11.3024	14.7269	15.4309
ENSGALG00000001231	8.00859	5.80129	5.99283	7.83162	9.06633	6.89615	5.09307	6.681	4.44459	10.3528	20.8392	10.4615
ENSGALG00000001233	5.71552	3.77845	7.10044	10.9614	5.04394	6.5045	4.62848	6.53126	3.0608	4.16357	8.62617	8.14517
ENSGALG00000001234	49.6777	21.0367	25.7527	95.6228	47.099	80.5608	40.4131	47.2278	32.9161	32.3052	45.9727	99.6537
ENSGALG00000001236	4.7187	3.88634	4.46479	5.11637	6.66627	5.69766	4.71796	4.86462	4.18253	8.96263	6.04515	4.10943
ENSGALG00000001238	12.5406	14.3793	11.5994	10.7283	14.2519	8.85114	16.2673	14.7837	12.9929	12.0786	12.9664	11.5506
ENSGALG00000001239	5.01091	4.49256	5.34601	5.38066	5.05852	6.27731	4.54544	3.84244	5.24857	4.22661	3.20769	2.55774
ENSGALG00000001240	5.14126	4.41471	5.68667	8.67963	7.42683	4.49198	6.28863	4.17366	4.50991	3.00763	5.46785	3.24169
ENSGALG00000001242	6.88265	8.65542	9.83505	5.3164	6.94095	4.66517	5.20281	5.66125	8.91041	3.90721	5.11546	6.11225
ENSGALG00000001245	16.5043	13.549	14.2393	13.7191	15.9534	9.5658	14.2561	10.9843	10.556	11.9004	12.7356	9.24023
ENSGALG00000001246	1.25628	1.0127	1.31664	1.10827	2.00207	1.24471	1.06141	0.704559	1.41498	1.82915	1.22146	0.475925
ENSGALG00000001250	97.4345	94.6546	122.236	98.5538	141.932	116.735	116.048	75.2673	93.8915	59.4152	85.8581	42.0389
ENSGALG00000001253	10.6282	9.58102	13.324	13.7021	16.3489	34.5737	12.5037	12.898	13.819	72.7461	15.1557	17.7985
ENSGALG00000001255	3.41598	3.24871	2.62866	3.56685	2.7044	2.32918	3.18822	3.00775	3.99817	3.49102	1.78587	1.88263
ENSGALG00000001256	13.0669	7.44623	10.6837	12.0113	10.2293	13.1832	12.1368	9.52473	11.7448	17.0361	13.6652	13.7603
ENSGALG00000001258	24.7663	25.0997	23.6397	13.7613	20.0301	24.873	24.0781	20.6982	31.193	31.0896	25.8917	24.3797
ENSGALG00000001262	17.383	11.2034	15.433	17.0034	26.8522	21.9279	17.7889	22.6529	13.1841	18.9538	22.6484	15.9387
ENSGALG00000001263	15.2732	15.5922	16.4203	2.31254	11.5068	11.05	7.70474	4.86036	6.26743	13.3339	9.39322	10.5077
ENSGALG00000001264	1.64785	1.9398	2.5842	1.49495	2.69744	2.18524	1.44077	1.50961	2.0394	1.1791	1.53941	0.90578
ENSGALG00000001267	10.5954	11.1729	11.0728	6.41538	12.3601	9.96916	12.3487	8.81048	6.19135	17.3368	10.095	9.02434
ENSGALG00000001270	4.73877	4.35389	4.45081	5.00442	3.26038	4.32016	4.90057	5.02825	4.76779	6.97538	4.75329	5.34956
ENSGALG00000001271	0.651915	0.40495	0.487377	1.11701	1.2715	1.0354	1.95267	1.06451	3.01788	1.85142	1.79204	0.943778
ENSGALG00000001275	19.7427	17.7074	16.8477	25.2319	22.1466	22.867	22.2378	17.5735	17.7422	16.6447	21.5045	14.9832
ENSGALG00000001277	12.4422	10.4675	12.5538	13.3344	11.3288	13.0855	10.5425	10.7873	10.4378	9.6101	11.3134	10.0366
ENSGALG00000001278	4.9007	4.86663	6.26012	5.76743	6.33673	6.60653	5.2703	5.24915	5.41647	8.68004	4.9531	4.64111
ENSGALG00000001279	9.55848	7.22797	7.75976	12.2764	12.6791	13.4814	10.922	9.9106	9.67607	20.6984	8.66745	8.93091
ENSGALG00000001281	13.8143	12.0924	11.6406	25.8946	18.5713	23.1956	19.4669	22.0078	20.9064	40.1822	16.0659	20.564
ENSGALG00000001282	0.369697	0.72174	0.449131	1.58362	3.26193	3.33951	6.04007	2.22605	5.26479	4.61218	1.32895	3.79999
ENSGALG00000001283	7.75446	6.03614	6.70249	8.01863	10.0374	7.82171	7.03348	7.36408	8.7016	9.01871	9.84971	6.90112
ENSGALG00000001285	5.57222	3.69454	3.77283	5.62537	2.87082	4.8216	4.78095	3.73396	4.10809	8.89353	3.36805	4.35309
ENSGALG00000001287	1.3734	1.24976	1.0641	0.980181	3.28399	1.54673	1.74068	1.83487	1.058	2.85692	3.67499	1.73522
ENSGALG00000001289	1.01488	0.669568	0.791719	0.494869	0.848323	0.446768	0.97323	0.86462	0.540093	0.886148	0.741764	0.25552
ENSGALG00000001291	8.16121	4.32429	4.96658	6.91504	10.5166	7.6081	7.44339	8.4497	7.44901	9.90125	14.8394	6.81882
ENSGALG00000001293	3.87557	2.17073	3.05402	2.91424	1.347	0.21115	1.05312	0.897948	1.80554	0.0588408	0.0408898	0
ENSGALG00000001295	4.50688	4.49017	4.32659	3.97278	4.31902	4.33141	3.94197	3.32421	4.25949	4.05176	3.40045	3.51934
ENSGALG00000001298	15.0762	18.7783	17.5751	15.4597	20.3182	18.1064	9.98239	10.494	11.4354	12.485	11.5962	11.046
ENSGALG00000001301	20.4905	16.2331	18.1107	29.37	24.206	18.4253	22.817	25.5594	18.8369	11.9409	23.1639	24.3883
ENSGALG00000001302	89.4051	82.7551	74.8798	116.021	106.075	97.7939	121.949	118.027	101.642	131.895	116.235	121.946
ENSGALG00000001304	23.2833	12.8927	21.1646	23.7317	16.8826	19.6753	23.2716	15.0623	14.0044	24.038	15.8126	39.2432
ENSGALG00000001306	4.34852	5.09778	6.0792	5.51296	6.36238	5.05211	5.04434	3.48665	4.9251	3.51858	4.45939	3.55701
ENSGALG00000001309	18.5845	16.8595	17.9552	25.185	17.1677	18.3911	22.7723	25.9112	18.945	19.6183	18.5907	28.3949
ENSGALG00000001310	20.4173	23.5834	21.5468	27.0238	14.7093	18.9459	28.3815	25.0965	22.3037	42.1954	26.0468	42.2849
ENSGALG00000001312	27.2517	22.2853	25.6086	41.7514	35.4473	31.436	33.599	33.5853	22.3054	27.8531	32.9928	35.3275
ENSGALG00000001313	52.2531	54.3471	60.0181	60.0614	74.7873	56.5075	68.3405	60.7652	73.8215	46.3882	71.5669	69.733
ENSGALG00000001314	1.62436	1.42221	2.20613	2.02415	1.81037	1.74141	2.14274	1.74616	2.87187	1.03246	2.6104	1.02424
ENSGALG00000001315	6.29152	6.96759	8.15859	7.07741	8.59289	6.97654	8.67175	6.2761	6.97923	8.68788	8.30143	5.5643
ENSGALG00000001316	3.84369	2.99967	4.51703	4.08439	4.34254	5.26845	3.38363	2.22466	2.75143	1.63419	3.50711	1.09766
ENSGALG00000001317	13.5831	14.1652	16.6008	13.3448	16.2267	20.6428	17.0676	18.6973	19.4881	36.0206	15.0189	20.7349
ENSGALG00000001318	4.46227	3.85273	4.09114	4.53673	6.07097	4.42348	5.91661	4.57862	4.52787	9.02134	5.89086	3.96331
ENSGALG00000001328	61.0513	64.228	76.5919	76.8939	84.5922	36.7266	94.3203	105.958	70.5543	58.8079	95.8682	105.741
ENSGALG00000001329	6.29687	9.19683	6.51727	5.99587	6.39308	4.98335	6.79979	5.47999	8.1419	5.74808	9.13803	4.92013
ENSGALG00000001330	242.682	332.638	365.871	356.822	233.259	178.275	451.76	558.024	375.422	223.981	285.084	494.193
ENSGALG00000001331	1.51621	1.44836	4.12573	2.27144	3.64062	2.76225	2.28289	1.70668	1.84745	1.99469	3.23908	1.66563
ENSGALG00000001332	2.84341	2.0267	2.45576	2.9789	3.58432	2.78609	2.64121	1.97982	2.11584	2.10718	4.0075	1.73287
ENSGALG00000001333	11.0961	8.63951	10.6465	9.74907	8.18751	9.3801	8.5213	9.60208	8.79444	4.8752	9.4933	10.0676
ENSGALG00000001334	19.1252	14.0543	20.4509	22.2227	26.0188	22.4891	18.9338	19.7999	20.2966	27.0626	30.1526	17.2082
ENSGALG00000001335	29.0404	27.2537	28.1415	50.3542	33.6465	29.2621	38.5461	43.9701	27.6701	31.0403	36.1151	47.7976
ENSGALG00000001337	4.11264	2.61588	2.64646	3.09556	4.15293	4.22489	3.54749	2.83944	3.84624	6.48378	3.85205	2.74917
ENSGALG00000001341	12.018	10.6589	11.0988	14.4604	13.3584	12.0381	9.51993	11.5305	9.93882	20.4354	14.6359	13.5094
ENSGALG00000001345	2.16039	1.65736	2.08403	1.44376	2.36895	1.42506	1.56872	1.74962	1.84818	0.735121	2.47567	1.39901
ENSGALG00000001346	16.5782	2.52193	3.98379	8.99801	14.5748	9.26054	9.08451	8.1968	2.22987	9.5876	7.1852	12.2237
ENSGALG00000001347	6.17417	2.92589	3.04502	2.11479	5.44012	3.34998	2.25336	2.25652	2.0392	3.77705	2.91184	2.09653
ENSGALG00000001350	1.41942	0.815183	1.59175	1.49799	1.93746	1.17785	1.65893	1.22073	1.2989	1.98967	2.21564	1.09902
ENSGALG00000001355	63.0456	69.7552	78.5308	70.5138	62.0752	43.0154	78.9909	109.91	64.2441	29.0588	49.4856	80.488
ENSGALG00000001359	7.31371	4.89308	8.30151	8.05778	9.47163	8.91588	7.96604	7.34666	7.51159	12.5274	13.6753	6.13869
ENSGALG00000001362	12.3187	10.49	14.5551	16.6884	17.1725	13.8868	16.5707	12.9923	14.3793	12.392	20.5838	8.82124
ENSGALG00000001363	3.65793	3.35441	2.69893	3.42556	7.62046	3.82246	2.95006	2.89336	2.93129	3.01888	3.13749	2.50608
ENSGALG00000001364	87.6196	76.3506	80.4744	86.9636	96.6219	86.6203	84.547	80.3655	70.1519	95.9048	105.45	89.5074
ENSGALG00000001366	2.5671	2.05492	2.50156	3.0445	2.58484	1.5184	2.5261	1.69118	2.11699	2.21947	1.79692	1.12773
ENSGALG00000001370	10.3552	2.16678	2.54754	5.9396	11.0906	5.03024	5.49518	3.2771	1.91585	5.61479	3.92542	5.68172
ENSGALG00000001371	1.01318	0.591654	1.09954	1.49673	1.93058	0.856495	0.42718	0.360236	0.338499	0.238678	0.456123	0.416376
ENSGALG00000001373	4.60185	2.48145	1.80071	3.5322	4.23402	2.35594	4.37243	2.49412	3.30033	2.14508	6.13657	1.61024
ENSGALG00000001374	9.62898	8.40499	9.73359	10.4698	11.1605	9.65667	9.50982	7.59275	6.88411	13.1561	8.98331	5.9424
ENSGALG00000001375	6.91993	8.40235	10.0266	8.51638	9.5832	7.19552	9.98732	8.46065	7.92384	11.3828	8.22889	12.3522
ENSGALG00000001376	2.96129	3.06062	3.10595	2.62109	4.2517	4.81391	3.8705	3.96794	4.52669	6.5301	4.97255	2.96564
ENSGALG00000001377	5.87198	4.83139	5.18046	6.27291	8.97663	4.98465	5.9383	5.85953	5.57108	5.12974	7.0788	5.47182
ENSGALG00000001378	8.53197	11.0073	6.85389	5.94211	8.59469	5.86333	6.92504	7.88687	4.82765	18.772	5.67253	4.84568
ENSGALG00000001381	10.822	11.614	12.6337	14.3613	20.3299	12.9917	18.6017	16.4891	13.8711	12.3485	15.3122	14.8592
ENSGALG00000001382	13.1177	9.43617	10.6258	11.3206	14.8376	11.9685	14.7132	12.6809	12.2457	10.5816	16.9435	13.1398
ENSGALG00000001385	1.16244	0.977241	1.37218	0.228718	0.886434	1.02029	0.466465	0.44956	0.633649	0.521256	0.698592	0.566859
ENSGALG00000001386	15.3305	13.6319	16.9066	17.8276	19.142	16.1411	15.2325	16.98	13.5071	11.2315	16.6815	17.8408
ENSGALG00000001387	4.6953	3.81491	4.62621	2.81555	5.32373	4.04114	6.14872	6.94676	9.40382	5.41748	5.06173	4.33775
ENSGALG00000001389	3.59442	3.60815	3.0167	3.08116	4.33775	4.0907	3.55343	3.77112	3.31962	7.00815	6.39022	4.65344
ENSGALG00000001392	5.3224	6.64856	9.25134	3.82637	4.83678	7.19339	4.28095	2.08081	5.24255	2.39189	3.03868	1.30396
ENSGALG00000001394	4.10015	4.2732	4.75448	4.59837	5.26972	3.32528	4.92194	4.16663	4.4847	2.78189	6.53007	3.05124
ENSGALG00000001396	0.768709	0.623672	0.492594	9.80146	0.203985	0.414232	0.259156	0	0.206792	0.0891065	0.510857	0
ENSGALG00000001398	0.871926	0.587293	0.706835	0.643082	0.936651	0.782094	0.48629	0.488882	0.489605	0.600947	1.51939	0.316332
ENSGALG00000001399	4.94454	4.66054	4.11748	3.17532	4.87785	3.94211	4.66038	3.34548	3.74283	5.20778	4.55895	4.27508
ENSGALG00000001403	3.39981	3.09565	4.53091	3.26955	4.11864	5.86926	4.52595	3.17805	4.26809	4.158	2.39633	1.46468
ENSGALG00000001404	0.774588	0.339636	1.53288	0.468422	1.72658	0.651299	0.893303	0.390606	0.815107	0.332743	1.61862	0.422163
ENSGALG00000001407	5.65195	4.32892	5.15625	2.64114	9.48751	5.93231	5.86592	4.5956	3.83849	4.48272	4.26128	3.20586
ENSGALG00000001410	1.21466	1.0523	0.87731	1.38535	2.24862	1.10356	1.63694	1.1598	1.10489	1.80415	2.29853	0.691466
ENSGALG00000001411	6.83583	4.7327	7.41279	9.02435	8.24725	5.50909	10.5417	14.0356	10.111	6.01353	8.10027	13.4563
ENSGALG00000001412	13.1737	10.2553	20.4799	9.98279	9.97858	8.55473	6.44133	11.4434	12.0275	15.9179	33.8131	9.39375
ENSGALG00000001415	106.457	117.594	117.885	161.407	127.045	110.149	127.967	136.059	95.5051	73.4333	114.899	154.33
ENSGALG00000001416	0.919235	0.668489	0.427422	2.66115	1.32436	0.961441	1.00122	1.23559	0.548853	0.54577	1.30847	0.701092
ENSGALG00000001419	6.60698	6.61375	5.08434	9.66395	12.52	15.6398	9.72965	9.02023	8.13299	11.4674	11.483	7.35913
ENSGALG00000001420	7.04644	6.51377	5.74953	6.44012	8.40745	6.47284	6.83681	5.78128	5.47449	7.4978	8.6986	5.68259
ENSGALG00000001422	6.75778	6.80878	5.7964	3.98986	9.47325	5.03963	4.73325	3.86841	4.8847	4.03099	4.4933	4.23478
ENSGALG00000001424	1.96186	1.80585	2.83397	1.61601	2.89066	1.90123	2.20928	1.34385	1.90979	1.21416	1.39218	1.19384
ENSGALG00000001425	1.95344	1.39465	1.44382	1.73232	1.99159	2.14181	1.68038	1.38646	1.8079	1.54003	1.52082	0.925528
ENSGALG00000001426	4.01111	3.3322	4.27479	4.30708	6.24594	2.13483	3.87311	3.37937	4.60695	3.01232	4.83631	3.45942
ENSGALG00000001428	9.45185	5.78888	10.0142	9.3214	12.2469	9.30755	11.037	6.65763	9.80016	10.4984	12.7826	5.42301
ENSGALG00000001429	42.5581	48.4321	38.1316	56.3389	47.472	35.5162	45.4104	52.3849	44.6924	23.2853	52.0707	60.3259
ENSGALG00000001433	5.71893	3.2203	5.57384	5.40085	3.30372	4.1373	1.98937	2.60351	2.79098	2.33237	6.53392	1.94195
ENSGALG00000001434	6.48907	3.17325	6.15259	4.59404	6.7045	8.80782	5.27813	3.58125	4.48396	4.35578	9.68147	2.95132
ENSGALG00000001435	4.06697	3.24289	2.93503	5.58324	8.75094	5.81803	5.23512	3.18145	3.12384	4.42897	4.9006	2.92979
ENSGALG00000001436	1.71773	1.23361	1.32152	1.23204	2.02575	1.65356	1.45759	1.56551	1.70194	2.28519	1.83721	0.948439
ENSGALG00000001437	3.20895	1.20959	1.14644	2.65405	1.86734	1.55604	3.58796	0.834672	1.04277	0.656713	3.02642	0.657784
ENSGALG00000001438	20.0299	25.4014	23.8206	28.239	36.4606	20.4315	21.9814	16.7862	15.1157	28.5267	20.3202	26.0921
ENSGALG00000001439	1.63388	2.2071	2.31783	1.92631	2.58027	1.97376	1.57838	2.09288	2.00042	2.81081	2.5344	1.97254
ENSGALG00000001441	334.428	362.984	403.571	585.608	339.243	348.326	468.434	547.477	358.127	443.202	475.522	724.833
ENSGALG00000001443	2.02149	1.59921	1.61989	2.37881	1.6601	1.35996	1.93437	3.09207	1.96497	1.00608	2.07149	1.56871
ENSGALG00000001444	3.54279	3.20546	3.89502	4.04686	3.69042	2.75823	2.69862	3.091	3.37928	3.24107	3.37843	2.33314
ENSGALG00000001445	5.48306	4.23306	29.2835	4.29172	1.37497	2.28596	5.22559	5.12014	3.09752	6.33991	7.30426	5.55647
ENSGALG00000001446	1134.56	663.212	508.417	1193.13	581.751	774.219	843.494	691.19	524.265	471.938	647.965	489.24
ENSGALG00000001452	174.523	208.599	241.498	180.249	164.638	139.914	215.608	214.72	163.014	93.8668	168.238	226.529
ENSGALG00000001453	3.11632	2.2123	4.11138	4.14983	10.1699	5.89568	4.54788	4.9639	2.28211	4.33836	3.61778	4.10457
ENSGALG00000001459	8189.57	5498.41	5403.86	4966.02	10851.1	11327.1	11873.2	12366.5	11526.4	5601.05	9595.44	4572.69
ENSGALG00000001463	6.0007	5.23619	6.80402	8.73948	6.40922	5.95659	6.55407	6.73647	7.48613	8.09485	9.93943	5.84939
ENSGALG00000001465	345.961	330.366	355.559	405.278	301.762	238.923	666.64	576.897	397.39	280.829	388.259	489.856
ENSGALG00000001467	16.8621	14.433	16.4121	30.8762	20.9891	24.0048	16.3498	16.5429	18.6979	19.2184	20.219	15.411
ENSGALG00000001470	3.04287	2.40159	2.52912	2.35872	3.87011	2.38798	3.31427	2.0167	2.30884	1.76464	5.15495	1.07797
ENSGALG00000001472	8.63166	8.57396	12.8556	7.41667	13.1967	11.5253	7.53807	4.37989	6.15218	2.14117	6.70802	2.76508
ENSGALG00000001473	10.5829	9.48539	11.2718	15.1769	13.0796	13.4	13.4495	12.6186	12.9916	13.7467	12.9696	13.3623
ENSGALG00000001474	26.5376	25.9677	29.6541	33.5161	33.8224	29.2021	32.2087	26.8696	24.787	31.3981	29.0144	26.1321
ENSGALG00000001475	29.0051	30.9629	46.8174	47.6738	28.3258	29.0342	31.7485	37.5879	32.1089	14.4183	28.6013	18.875
ENSGALG00000001476	70.6337	69.9829	60.0467	87.1711	69.9701	62.1624	61.2603	64.931	54.7527	47.9778	67.0992	71.5922
ENSGALG00000001478	1.08572	0.855849	1.10686	0.698438	1.66579	1.56203	0.936835	0.500779	0.756734	0.652152	2.41505	0.620556
ENSGALG00000001479	11.9857	12.8481	14.1119	11.0154	12.9582	12.9944	18.7241	13.1155	13.8763	19.5642	13.4606	13.3271
ENSGALG00000001480	3.01793	4.49915	4.81771	2.35598	4.74851	5.11744	3.94453	3.21767	3.1758	1.29643	1.39642	1.11025
ENSGALG00000001482	11.2443	11.0052	11.4165	13.0897	12.9619	13.5712	13.2678	12.3395	15.4756	13.1021	13.8462	12.0013
ENSGALG00000001483	4.93791	3.43465	3.71026	5.4851	4.41012	4.31738	4.27369	3.23745	5.27541	1.2951	2.91092	2.11811
ENSGALG00000001485	9.12439	9.58988	10.0193	11.1779	11.8752	8.63568	8.52955	7.49802	8.06593	5.27117	9.21284	7.98403
ENSGALG00000001486	2.45621	0.968179	0.639148	2.09264	1.69391	1.16385	1.46328	1.34614	1.22659	1.10662	4.80347	0.974422
ENSGALG00000001487	2.48276	2.67754	3.18701	3.29789	3.37936	4.24105	3.25655	3.36402	3.1533	5.37501	3.86031	3.58511
ENSGALG00000001489	22.8299	28.2744	25.88	31.232	35.1242	30.5446	38.2227	31.378	23.5008	31.6882	34.1332	37.3139
ENSGALG00000001491	0.741317	0.564963	0.733519	0.563774	1.12591	0.450178	1.41697	0.747657	0.280561	0.194609	1.09727	0.353526
ENSGALG00000001492	8.46901	8.64558	9.40861	8.94933	9.55212	7.20964	8.16665	6.98364	6.23029	5.09896	8.8107	11.6001
ENSGALG00000001493	9.15936	10.8457	13.0533	9.92013	11.1387	12.047	10.1582	10.0195	9.32012	12.7158	8.95757	8.9505
ENSGALG00000001494	9.47816	8.01817	11.1466	12.2088	10.6504	13.0541	8.66498	10.8441	13.1462	17.0087	10.154	7.22788
ENSGALG00000001496	9.85265	17.0136	17.6185	14.559	16.4714	17.2872	13.0517	9.9465	12.6614	14.5848	8.78393	10.3315
ENSGALG00000001500	12.1419	14.1594	15.4925	15.9146	12.6082	10.4418	12.5798	14.4347	13.9277	10.507	13.5448	13.9937
ENSGALG00000001501	45.6965	48.39	54.6946	64.998	67.5704	59.1397	49.5878	54.4422	48.3402	45.9995	46.9464	49.4915
ENSGALG00000001502	6.81828	5.36914	5.01173	7.06847	8.55696	6.10159	5.11737	2.66643	2.85919	3.57055	5.21935	2.87996
ENSGALG00000001503	12.6056	11.1913	13.5317	16.3005	12.7477	12.5635	13.8115	16.0061	11.0511	7.07001	13.0489	18.7259
ENSGALG00000001504	9.0947	8.19814	8.80743	8.18358	11.5977	6.41607	8.52366	7.30446	6.08042	7.27664	7.69239	7.0874
ENSGALG00000001505	0.392462	0.677956	1.07583	0.815095	0.651248	0.228552	0.313475	0.416552	0.656923	2.52638	1.72613	0.565642
ENSGALG00000001506	7.26949	6.08604	7.19633	4.96667	5.19644	2.86652	3.00333	3.92948	1.79374	1.64754	5.66096	4.06446
ENSGALG00000001512	1.70108	0.152007	1.28064	0.266823	0.570091	0.453437	0.531224	0.203956	0.347209	0.796322	0.482952	0.0275542
ENSGALG00000001513	4.98857	4.28071	4.50293	6.41331	5.21521	3.22844	4.21011	4.4776	4.196	2.0479	6.41562	3.71302
ENSGALG00000001515	2.25766	2.96977	3.42534	2.96331	4.73638	2.53109	2.91106	2.45994	2.45392	3.77832	3.13813	2.40325
ENSGALG00000001516	30.955	25.233	27.1734	12.8317	26.5753	30.7777	17.0929	10.238	9.24362	9.61368	8.17167	5.0994
ENSGALG00000001521	3.73628	7.19539	5.55683	5.42361	9.68682	6.62853	6.23418	7.62619	5.26432	12.7073	5.41266	10.7106
ENSGALG00000001522	11.3342	10.3099	10.4208	13.278	16.1274	16.284	11.9095	12.3598	13.2082	18.6241	17.6243	9.48249
ENSGALG00000001525	15.8491	13.0924	13.4373	19.6818	15.2874	10.8585	14.5742	20.1848	14.2607	9.81157	20.3359	21.7302
ENSGALG00000001527	8.74426	7.45795	8.66785	14.4422	14.1647	9.5515	15.5716	8.41099	7.68866	8.668	10.1208	7.20251
ENSGALG00000001529	71.6779	62.6962	58.3719	88.3086	88.5408	67.6763	63.7982	54.4225	65.1173	34.2246	72.2354	62.1116
ENSGALG00000001531	1.16683	1.09865	1.19831	2.49097	1.42366	1.33139	1.49833	1.56437	1.98909	1.49493	2.24394	2.66009
ENSGALG00000001535	22.4249	14.0803	20.4551	13.1284	15.1618	15.2912	15.527	11.6714	15.8178	10.186	14.1551	7.95732
ENSGALG00000001536	8.24391	8.16088	7.50999	4.67039	6.26143	6.43754	5.77551	3.76422	4.37929	5.562	3.96416	4.87997
ENSGALG00000001538	10.0293	9.31713	9.9016	11.4363	11.1065	8.26929	8.81569	7.15012	7.45497	5.2955	9.25402	7.37315
ENSGALG00000001540	12.7714	13.0447	15.345	13.0497	13.9227	10.7113	13.6267	10.6248	13.0065	10.1742	15.6601	13.778
ENSGALG00000001542	27.7432	32.6549	28.8792	36.3793	31.3452	29.465	37.2301	42.8984	37.6467	40.4174	37.8852	51.9003
ENSGALG00000001544	1.86931	1.03675	1.13548	1.74705	1.97053	1.28035	2.65534	1.02064	1.3567	1.00488	0.948651	0.676551
ENSGALG00000001545	4.80915	6.50399	5.37028	8.64785	8.72959	6.64706	6.80731	10.7604	5.67435	10.8176	24.6117	10.27
ENSGALG00000001546	14.7087	13.8236	18.0968	17.3437	23.1026	15.7833	17.9776	18.8537	18.0282	15.9213	19.2878	21.3927
ENSGALG00000001547	84.7798	97.4678	107.914	126.852	119.389	90.5027	103.189	123.652	87.6902	55.3846	98.8543	142.941
ENSGALG00000001550	15.9746	13.86	14.6296	15.8375	20.3354	14.4895	16.4716	16.2511	15.0407	15.1689	18.8642	14.2436
ENSGALG00000001551	25.1952	13.3034	16.1494	18.8207	21.1331	18.4773	18.219	17.8605	14.5434	24.224	27.3895	16.5424
ENSGALG00000001554	7.06803	6.11371	7.91301	8.18586	8.58405	7.00676	6.85443	6.21162	7.26285	5.04444	7.9693	5.13999
ENSGALG00000001555	34.9002	41.2562	33.0238	36.251	38.598	28.957	44.5351	41.0994	35.0899	47.0467	41.2736	50.9778
ENSGALG00000001557	8.03638	7.1218	8.28629	7.22511	8.63608	7.32414	6.44249	6.91356	10.495	6.95852	6.59197	8.76604
ENSGALG00000001558	3.48868	2.35007	2.68021	2.17967	3.233	4.19008	2.20433	1.60513	1.87829	2.24038	6.95711	1.71886
ENSGALG00000001561	38.2012	24.5807	26.8621	32.6965	22.5005	31.6436	18.6919	13.2775	21.5024	7.30023	11.1624	8.853
ENSGALG00000001563	9.41674	8.50132	9.06556	12.1144	14.4606	12.505	9.94168	10.0851	8.2507	14.935	15.8073	11.9545
ENSGALG00000001564	6.50419	3.98992	5.59608	6.18154	4.34565	4.65464	5.96041	5.38629	5.7019	4.44721	10.5591	3.03667
ENSGALG00000001565	0.128611	0.404011	0.187494	5.43901	0.143339	0.199158	0.0630369	0.0708777	0.127147	0.140882	0.179488	0.0521332
ENSGALG00000001567	123.162	146.858	118.672	100.341	102.288	140.512	88.785	78.7204	79.4292	144.115	85.5745	59.8203
ENSGALG00000001568	5.76227	7.03399	9.08058	9.18447	9.0127	8.11306	8.384	9.66516	8.1534	8.98719	8.5177	11.369
ENSGALG00000001569	6.41658	6.77898	6.91234	8.16901	8.72807	6.43964	18.8205	12.1895	8.13459	13.4673	6.7947	8.0751
ENSGALG00000001571	6.50448	3.30812	3.42442	3.91798	11.5675	3.37464	6.37329	2.83182	4.32104	3.60929	6.94227	2.58603
ENSGALG00000001572	10.8434	8.88914	12.1116	17.4533	9.54341	6.86825	14.9975	14.9659	12.7214	9.06039	8.7893	11.5617
ENSGALG00000001573	0.474611	0.682284	0.505623	0.510104	1.50754	0.310941	1.29236	0.581242	0.692642	0.404364	1.98708	0.0549675
ENSGALG00000001574	5.04753	4.11236	3.96985	4.75433	4.25377	5.24582	5.33169	4.40453	4.49729	7.53849	4.39103	4.65575
ENSGALG00000001576	5.89211	4.82286	5.17526	8.3554	8.42089	6.27708	6.83848	7.7285	5.52746	11.7696	7.3801	5.76747
ENSGALG00000001577	11.0596	10.0984	10.7373	6.52012	8.08136	9.08546	6.45775	7.94599	6.86542	13.8879	15.212	12.5555
ENSGALG00000001580	21.0443	16.2849	19.456	21.3888	33.1557	19.6125	23.1557	17.7185	22.7299	22.6011	19.6755	17.961
ENSGALG00000001583	4.21967	2.15498	2.41428	3.27969	3.52716	2.51319	2.90769	2.74204	2.47298	3.53747	6.20029	3.54062
ENSGALG00000001585	1.56618	1.95367	2.43378	2.13289	1.64579	1.46583	2.68066	2.13727	2.40154	1.77009	1.84511	2.33214
ENSGALG00000001586	2.98704	2.7339	3.6819	2.74553	2.88889	1.5291	3.19968	1.45116	1.97567	1.08167	2.56823	1.28658
ENSGALG00000001587	55.8565	75.5302	65.6779	74.6582	65.5945	62.0342	69.5616	59.6539	56.8836	50.3885	54.348	76.297
ENSGALG00000001589	5.89855	2.70335	2.94237	3.52854	4.78264	3.12542	4.1613	2.9864	3.53591	3.28493	7.65511	2.30809
ENSGALG00000001590	5.52997	4.68843	6.55687	5.37677	7.40636	7.02774	5.17279	5.73712	5.4499	6.48775	6.88935	4.71846
ENSGALG00000001591	6.49742	5.77549	5.77346	8.38822	4.57195	4.75526	5.0978	7.72118	5.1844	4.55727	24.4856	9.50198
ENSGALG00000001593	49.8551	50.1487	40.2019	51.0894	42.6101	34.0564	40.5263	42.1312	34.5294	22.711	46.8387	43.6855
ENSGALG00000001595	2.47938	1.88308	1.24709	0.920069	2.60076	1.67214	1.72754	1.16098	1.3217	1.90826	2.79868	1.03459
ENSGALG00000001596	3.83635	3.14245	3.53955	3.71734	5.79147	5.74662	4.43008	3.20551	4.08323	8.05812	4.47656	2.36272
ENSGALG00000001597	82.3197	96.3513	70.5287	59.8473	67.2749	42.8303	82.0606	62.578	62.7515	40.0874	76.4791	84.8932
ENSGALG00000001600	12.422	11.8683	12.7102	11.2776	11.5681	14.9489	12.0186	12.2492	12.0565	26.5566	11.232	13.5124
ENSGALG00000001602	49.0527	56.9968	49.8726	36.8494	52.3971	39.0816	41.2302	31.3293	29.9142	36.0137	38.9019	31.9483
ENSGALG00000001603	13.8023	15.1787	15.3146	19.5332	20.2723	27.9167	18.494	22.4901	20.6664	50.7345	28.9757	39.634
ENSGALG00000001604	4.53791	3.12727	4.23297	2.68267	4.61377	5.03983	2.49392	2.8854	2.96038	2.29209	2.56816	4.50619
ENSGALG00000001605	7.1036	10.4052	9.34684	4.39648	10.4505	7.6531	18.191	11.1934	13.1834	17.8876	13.2583	22.5788
ENSGALG00000001606	12.144	12.3198	13.7299	9.27392	10.6775	7.35789	10.5071	9.9465	8.58336	10.1542	11.5099	11.006
ENSGALG00000001607	3.59968	3.64151	3.30507	4.35249	4.36294	4.90425	4.7294	2.72771	4.23656	4.90155	7.02172	2.11056
ENSGALG00000001610	5.77875	5.70065	5.95403	5.19517	7.43764	13.4002	7.3006	5.46047	8.78282	22.4393	6.02902	6.99847
ENSGALG00000001611	0.833003	1.05335	1.16767	0.267616	0.49321	0.713184	0.340238	0.286918	0.416663	0.285152	0.429343	0.180891
ENSGALG00000001612	3.52881	2.84176	3.0916	2.94759	3.81001	2.62716	2.57038	1.94473	2.67878	2.09382	3.63761	2.24781
ENSGALG00000001613	11.3581	12.12	12.8699	14.0244	19.1003	9.35355	12.8097	11.0815	9.89119	9.4564	12.3666	14.1969
ENSGALG00000001615	4.32914	3.45251	4.97976	3.56846	5.02162	2.55626	3.50103	2.98082	4.16353	2.12574	3.02909	2.1949
ENSGALG00000001616	1.94991	1.50569	1.99484	1.57726	1.62673	1.07306	0.509222	0.628421	0.311355	0.305336	2.1122	0.409401
ENSGALG00000001617	1.6479	1.19557	0.934139	1.64166	1.49351	2.22179	1.24261	1.9516	1.46631	0.396733	0.781145	1.15351
ENSGALG00000001618	2.34992	1.83933	2.73658	2.16806	3.78303	1.37566	2.83297	2.59501	1.75869	4.31468	4.67592	4.76858
ENSGALG00000001619	20.3183	20.5635	23.4856	26.9542	26.249	24.9107	30.3705	28.3992	28.1315	43.3418	29.165	44.5787
ENSGALG00000001620	54.6574	84.8162	63.966	27.7246	32.6776	49.3437	32.4474	68.4734	43.3723	76.6012	33.9363	62.9025
ENSGALG00000001621	7.3857	7.33336	7.10721	7.04256	12.0691	7.66827	12.2841	9.28952	8.26956	9.77896	13.2325	5.02826
ENSGALG00000001624	4.96488	5.76975	5.18633	6.22925	8.13593	4.18576	6.32135	5.27519	5.37904	6.59477	5.5512	4.72613
ENSGALG00000001626	3.59083	1.56563	0.76097	1.55907	26.9114	8.15049	0.985475	2.28536	0.532428	9.05073	12.9139	6.22176
ENSGALG00000001627	4.84129	4.19989	4.04561	4.07043	5.3332	3.71839	6.14855	3.02172	4.15349	2.5481	5.31219	2.57618
ENSGALG00000001629	14.7789	5.41219	6.43874	7.3647	15.8673	9.2296	15.2993	13.1843	6.21965	8.32536	20.2368	11.7897
ENSGALG00000001630	4.47735	5.07627	4.22351	4.93526	5.69456	5.42745	3.8153	2.4836	2.86414	4.51989	3.70902	2.1657
ENSGALG00000001631	4.45092	1.417	1.95536	4.20269	2.30132	2.13167	4.64799	3.42789	2.80822	2.45735	4.3662	2.65715
ENSGALG00000001632	1.12909	1.09303	1.15107	0.575588	1.48719	1.16155	0.838501	0.439972	0.241611	0.124932	1.04182	0.416077
ENSGALG00000001633	7.79275	6.34352	6.05896	32.0131	9.49576	5.48703	15.9571	19.2144	20.5442	12.7728	16.9174	13.0365
ENSGALG00000001634	1011.2	1256.68	1219.5	1049.12	1194.56	973.236	1510.55	1058.69	1130.09	879.192	1069.16	1232.94
ENSGALG00000001636	8.35306	9.16092	8.93558	6.44354	9.00858	5.96034	8.64208	6.75643	8.2208	9.09829	9.44965	6.35039
ENSGALG00000001637	10.7975	14.4003	13.1705	15.3434	14.3094	12.5985	11.921	11.187	9.00695	10.0165	9.413	10.4819
ENSGALG00000001639	13.5719	11.1319	11.7521	19.7458	18.5868	21.8842	15.6843	16.5735	14.2525	27.5417	17.1368	15.9881
ENSGALG00000001640	3.16647	3.72217	3.64314	3.99706	4.81238	2.74315	5.3749	4.48222	3.52342	3.05317	1.87824	1.33355
ENSGALG00000001642	5.03664	3.92123	5.11917	3.61219	3.69706	3.29885	4.74006	3.00026	3.36683	1.9076	3.12747	3.55986
ENSGALG00000001644	4.31252	3.25583	3.56097	2.70009	4.08354	2.87952	3.07334	2.81607	3.3784	3.45484	3.77225	2.28268
ENSGALG00000001645	1.74645	4.24961	3.7486	1.97196	3.99858	2.17447	1.96247	1.60654	3.57889	2.71237	1.81471	1.51014
ENSGALG00000001647	1.84709	1.34633	1.62828	2.56635	1.94853	2.89441	2.04412	1.8266	2.51102	4.94112	2.05521	1.71596
ENSGALG00000001648	27.1933	22.4526	24.5075	21.0591	38.4263	22.7984	25.1833	17.2332	20.0654	16.7416	18.8863	10.6902
ENSGALG00000001649	8.23918	7.11434	8.6411	8.63789	12.4894	7.72943	8.34633	6.90112	7.235	8.4174	6.6077	4.62282
ENSGALG00000001651	3.7442	3.24695	3.92223	3.7298	3.42334	2.69738	4.32236	2.9105	2.91314	3.68394	3.84008	2.44084
ENSGALG00000001652	50.7443	48.7942	56.5039	61.3658	65.1002	55.0798	60.8916	53.7787	49.4632	39.9404	49.7328	42.9806
ENSGALG00000001654	59.7806	62.4376	61.2948	60.7246	65.5885	52.9058	54.267	49.3926	45.2918	32.3478	51.5325	51.3977
ENSGALG00000001655	33.1176	49.3246	34.9343	38.8887	46.2099	26.7705	65.801	41.8298	46.8946	38.6382	51.8975	58.8002
ENSGALG00000001656	16.6621	13.9021	15.1532	12.6933	21.4263	16.8565	16.9264	10.0918	13.3076	11.9096	16.7604	6.02604
ENSGALG00000001658	934.626	924.462	1040.9	996.566	1001.84	699.077	1185.26	690.543	771.232	568.181	891.903	708.093
ENSGALG00000001663	46.6586	46.4132	36.1911	35.8159	39.3928	33.5061	41.4811	33.9231	29.691	28.4092	37.621	45.6248
ENSGALG00000001664	6.10041	2.74967	4.03587	3.5747	8.0401	3.1143	4.93945	4.98066	3.1758	7.7982	7.43256	3.55132
ENSGALG00000001666	11.8639	13.8928	13.0142	15.3366	11.6984	11.7547	13.1636	13.4431	13.4671	11.0211	12.7074	15.4097
ENSGALG00000001668	12.2624	9.49781	12.0055	15.8967	16.8522	13.1932	14.5931	19.9868	14.3929	14.6765	17.7106	19.256
ENSGALG00000001672	1.96751	2.06548	2.12313	3.06182	2.73068	2.12256	2.90619	3.04035	1.36752	2.50767	1.88393	3.27831
ENSGALG00000001677	5.96864	5.46697	4.90494	5.09888	3.56513	5.2212	4.15454	3.88894	4.5792	4.14877	4.12347	3.51572
ENSGALG00000001678	82.5835	78.9048	72.6239	58.8597	75.9989	103.195	73.1538	55.3019	85.1247	89.4329	85.0145	76.5743
ENSGALG00000001682	11.8135	12.044	10.1812	11.0408	10.8013	10.7625	8.57812	8.73417	10.9581	12.1951	12.1569	7.37303
ENSGALG00000001684	11.2737	7.87157	9.66181	9.13025	11.6704	9.66554	10.1162	8.72123	9.29255	10.1325	8.84401	7.94556
ENSGALG00000001688	12.8377	6.6296	9.55629	18.3514	14.9686	13.6905	15.7549	13.7968	10.9447	19.4348	15.9112	14.5566
ENSGALG00000001689	9.38039	10.5845	11.5809	9.6918	11.2459	8.99536	12.9119	9.27462	11.1818	8.51048	10.5362	9.0201
ENSGALG00000001690	0.719196	1.07218	1.05999	0.480112	0.503835	0	1.4324	0.176156	0.986709	0.325132	0.729964	0.428371
ENSGALG00000001691	9.16655	9.66367	9.73215	8.72381	9.60432	10.0469	8.25644	7.19137	8.35784	6.42309	8.26273	5.36999
ENSGALG00000001692	4.28551	4.47014	5.79976	5.16582	5.57413	5.87054	4.90114	6.29205	6.89616	7.91294	5.69042	5.88829
ENSGALG00000001696	0.581325	0.42856	0.727124	0.376133	0.946925	0.452764	0.584469	0.492876	0.484187	0.380987	0.368768	0.543793
ENSGALG00000001697	0.0862872	0.160797	0.108859	9.55626	0.432758	0.205567	0.669631	0.488739	0.0913983	0.0525113	0.177895	0.0249836
ENSGALG00000001698	0.28236	0.183746	0.351825	0.733034	0.507009	0.102771	1.28144	0.365009	1.24065	0.400947	0.61696	0.599534
ENSGALG00000001700	15.2764	13.5913	17.7615	16.0542	17.6523	13.9037	13.6317	12.3509	13.0446	9.57838	12.2078	17.5585
ENSGALG00000001701	3.5682	1.92905	3.02877	3.61187	2.23926	2.07941	2.45146	2.27233	2.51196	1.22939	3.62163	1.79289
ENSGALG00000001702	2.57719	1.80895	2.61329	2.34756	2.54868	1.9803	2.56193	2.71167	2.11894	1.81138	3.11314	1.75725
ENSGALG00000001705	1.14383	0.529573	0.195193	0.627464	0.831399	0.562772	0.82605	0.426333	0.538479	0.302648	0.678273	0.273586
ENSGALG00000001708	2.24004	1.87058	2.96698	2.86802	3.96372	5.59879	2.97106	2.9336	3.45827	12.9702	3.65788	2.73929
ENSGALG00000001709	51.4303	5.7982	51.004	148.305	157.426	25.617	443.455	366.087	80.3473	39.0955	62.6961	45.3093
ENSGALG00000001711	9.50421	5.15235	9.20475	8.72108	6.25926	7.25588	8.37564	8.20058	7.9724	9.14912	6.08388	6.7045
ENSGALG00000001712	13.402	12.4987	14.3276	15.082	16.4493	14.5623	16.1218	16.1533	12.359	14.2213	14.0977	16.6882
ENSGALG00000001713	82.7674	94.1363	82.5115	76.726	95.434	89.6069	121.38	123.233	93.7841	166.13	98.1342	134.236
ENSGALG00000001714	7.13651	6.38955	6.52979	7.23386	4.51109	5.79413	4.91132	7.17453	6.45189	2.37678	6.80192	3.33076
ENSGALG00000001716	3.81816	8.80541	7.31565	4.44525	3.81771	4.98994	10.0284	9.13823	8.68953	22.4924	9.30079	10.3349
ENSGALG00000001717	3.67232	3.91051	5.7799	4.32779	6.93811	3.63573	9.78036	7.99863	7.96925	4.90097	5.74217	4.68217
ENSGALG00000001718	78.0031	65.7725	103.832	93.5834	133.213	109.028	140.769	54.7799	102.749	235.477	125.013	106.006
ENSGALG00000001719	14.1194	17.9329	15.5846	14.0912	14.9472	14.3546	14.5471	11.2897	11.8561	14.6505	13.281	11.7217
ENSGALG00000001720	6.57605	5.44223	6.13202	8.18345	8.52408	8.3867	9.92641	9.58541	5.61957	23.4897	7.02819	5.96044
ENSGALG00000001722	2.45794	2.70318	3.03878	2.51371	4.29998	2.43587	3.60979	2.56604	2.96869	5.17405	3.04174	2.63669
ENSGALG00000001725	9.17682	7.12053	8.55398	8.13958	7.1138	11.7111	8.49921	6.2707	8.95956	11.0129	8.30567	6.18739
ENSGALG00000001726	9.95204	12.644	10.5959	19.7355	18.2567	16.9781	10.5656	15.6062	11.869	17.2365	12.6263	13.8048
ENSGALG00000001728	4.05894	5.12016	4.41169	3.10772	4.57595	5.31842	4.21692	3.76638	4.11563	6.59333	5.9617	4.08617
ENSGALG00000001729	2.42136	1.95252	2.14935	2.87203	4.12273	2.69402	3.22881	1.37706	1.53993	1.1664	2.10745	0.836117
ENSGALG00000001730	9.4348	6.09786	7.46617	7.34272	8.31416	7.74063	7.42544	6.79647	5.54595	11.9925	22.3208	9.65352
ENSGALG00000001731	5.01712	4.99872	5.30131	4.28662	6.64356	6.23271	5.01374	4.18747	5.69822	9.97594	7.1846	4.78466
ENSGALG00000001732	2.31783	2.20673	2.43125	2.40736	3.04704	2.6866	2.13931	2.42579	2.29204	3.02876	2.62918	2.16392
ENSGALG00000001733	9.41126	8.08243	10.1038	8.65574	12.3184	9.39085	8.12354	8.68645	9.55486	11.287	11.1954	6.24428
ENSGALG00000001737	22.5835	22.1179	22.7116	30.2267	29.1183	36.8717	31.5371	31.3492	29.5346	59.7402	32.0298	39.005
ENSGALG00000001740	2.53733	0.579862	0.493721	0.389815	2.13061	1.13168	0.971692	0.454049	2.96716	1.60759	2.85167	0.563574
ENSGALG00000001741	15.1697	14.1272	15.5177	16.8454	25.4815	14.5725	20.5498	17.2129	14.8972	10.7869	21.35	21.2213
ENSGALG00000001745	0.891951	0.6555	0.54943	0.786649	1.59615	0.254395	0.875724	0.461555	0.449475	0.642197	1.08382	0.36374
ENSGALG00000001749	11.2313	8.66413	14.8869	14.7809	24.2974	11.8482	25.7594	18.7845	10.5106	14.0964	11.7674	11.0689
ENSGALG00000001750	19.8951	19.4678	25.2159	28.1237	26.6734	27.8677	31.1573	34.1228	24.6784	37.3278	28.2304	41.7354
ENSGALG00000001753	1.80727	0.979745	1.08091	1.37173	1.98982	1.69614	1.27652	1.2475	1.4438	0.946531	1.90382	0.685018
ENSGALG00000001754	7.36704	6.65198	6.00448	5.23488	6.7717	4.41035	4.48772	5.13893	5.1844	3.23538	5.42011	5.58552
ENSGALG00000001756	45.5092	45.9201	52.2197	59.2272	50.1129	39.3477	50.9236	49.91	43.8599	19.5423	41.1953	49.5485
ENSGALG00000001758	7.24103	5.7588	8.09102	9.40393	7.25887	6.84454	6.69747	7.8171	5.59372	4.82593	5.83865	6.66987
ENSGALG00000001761	0.36115	0.594344	0.644315	0.490952	0.676945	0.351978	0.840365	0.44229	0.479145	0.399606	0.812258	0.665429
ENSGALG00000001763	6.31144	6.15198	5.41368	7.24849	8.44546	6.57536	7.67172	7.05099	6.16603	9.31935	7.43009	6.66806
ENSGALG00000001765	3.75084	3.80087	4.03663	4.6646	5.96715	3.96348	5.07379	4.66763	3.98726	5.41204	4.72037	4.76447
ENSGALG00000001770	4.88571	2.48501	3.88035	5.18931	5.57333	5.58697	5.94754	4.3362	4.50269	4.1276	4.09835	3.20867
ENSGALG00000001772	2.81665	2.87042	3.43019	2.92426	2.69176	1.82939	2.51955	3.47289	4.266	2.10968	3.49268	2.50196
ENSGALG00000001773	4.37377	1.74309	1.48601	1.59461	3.14679	1.34117	2.65079	3.54266	1.71247	1.8553	2.75805	2.78854
ENSGALG00000001774	3.40216	3.3007	4.61662	2.97067	3.58165	4.35026	2.88426	3.22154	3.47159	3.46317	3.45977	1.94473
ENSGALG00000001775	1.16731	0.894021	1.01702	1.03222	1.1859	1.05355	1.06115	0.852243	1.01875	0.540984	1.11643	0.405579
ENSGALG00000001777	17.5733	19.4756	20.5558	26.3471	24.1687	25.5387	18.8733	17.8386	16.5845	18.0524	18.4542	20.2106
ENSGALG00000001779	2.08003	1.80393	2.30853	1.463	2.41383	2.55432	2.33563	1.41812	1.75654	3.10586	2.20368	0.869231
ENSGALG00000001780	0.723599	0.531403	0.50366	2.23869	0.862082	0.594439	0.625076	0.76394	0.516847	0.425172	0.918042	0.520165
ENSGALG00000001782	5.23061	7.42959	7.16157	7.43831	6.44936	5.06107	7.59934	7.99125	6.80642	3.91286	7.69441	10.1233
ENSGALG00000001788	4.63084	2.92838	4.04261	4.07494	6.92388	4.31109	4.28341	2.7571	3.2332	3.12166	4.24823	1.86476
ENSGALG00000001789	6.148	2.7082	2.60402	8.26747	4.69949	2.33575	5.54818	6.4369	3.42874	6.54979	5.2094	11.1757
ENSGALG00000001790	0.595487	0.892454	0.766717	0.824502	0.884907	0.945776	0.504467	0.675255	0.602207	0.724784	0.615595	0.459779
ENSGALG00000001791	16.9843	17.4622	14.4876	11.3657	12.3635	11.4494	14.259	11.0962	12.9423	9.81187	8.78536	10.2143
ENSGALG00000001792	24.8177	26.3969	23.4179	25.5838	27.3076	18.8529	23.7775	20.5438	19.824	17.97	20.4445	23.8526
ENSGALG00000001793	0.870789	0.641957	0.751164	0.281712	0.223963	0.159579	0.145916	1.2305	0.189204	1.05986	3.01691	1.93945
ENSGALG00000001795	1.62823	1.71025	3.54005	2.43271	2.16035	1.64925	1.24263	0.827462	1.46005	0.795404	0.857222	0.500302
ENSGALG00000001797	3.61332	3.394	3.30777	4.31887	4.41977	2.87917	3.9713	3.03036	2.81579	2.03439	3.60713	2.00225
ENSGALG00000001798	2.80313	2.74339	2.88908	2.96808	1.84197	1.75637	2.34722	1.78591	2.41042	0.631078	1.62401	0.825692
ENSGALG00000001799	9.93684	10.136	11.6498	13.7897	12.585	11.3782	12.5905	12.8864	10.616	12.0944	10.0177	15.9452
ENSGALG00000001800	3.31735	1.67055	1.85089	2.19928	2.29484	2.00498	2.1003	2.28149	2.2464	1.63097	2.21841	1.21128
ENSGALG00000001801	1.7843	1.8092	1.84947	1.70082	1.61626	1.49881	1.84279	1.40165	1.68	1.22863	1.54225	1.41609
ENSGALG00000001802	20.658	13.6896	11.0297	28.0472	44.4381	46.5086	29.325	28.0165	34.0802	50.3271	35.9146	39.9725
ENSGALG00000001803	34.1483	31.2567	33.4614	35.4446	35.0197	36.0285	36.2041	32.1282	36.6672	26.5896	31.872	32.6521
ENSGALG00000001805	8.48966	8.19657	5.8815	9.16863	15.8959	7.95534	15.4115	10.3508	7.99337	7.89902	9.71781	6.90452
ENSGALG00000001807	6.88529	5.5525	6.82534	6.65725	7.47666	7.48244	6.24397	5.66878	6.72396	6.10893	8.76643	4.95125
ENSGALG00000001808	0.740114	0.7259	1.81284	1.00115	1.15048	1.22961	0.593988	0.238525	0.788539	0.474113	0.172973	0.496257
ENSGALG00000001809	3.76368	2.46258	2.1554	2.78038	4.27149	2.86415	4.0952	2.83683	2.81907	3.6442	2.63769	2.13291
ENSGALG00000001811	17.585	17.9195	15.6092	22.3435	30.0347	19.7129	19.356	17.5182	16.0818	17.9923	20.2546	17.7666
ENSGALG00000001816	7.70324	6.1832	6.68979	5.4763	7.82959	7.21959	7.16697	6.86458	8.18074	5.30051	8.41545	4.44238
ENSGALG00000001817	10.5596	10.6437	12.4554	12.104	13.2423	14.3337	12.3727	12.0451	12.6142	18.7661	14.1663	13.0977
ENSGALG00000001823	34.3546	46.0705	38.5257	43.7435	28.489	30.8657	48.9877	40.8343	37.5115	31.7749	31.542	44.8349
ENSGALG00000001825	0.658777	0.801723	0.464364	1.03788	1.13279	1.09861	1.41457	0.599326	1.34686	0.595635	1.0746	0.544978
ENSGALG00000001826	4.64804	4.91461	4.4034	6.48158	4.11137	4.07193	3.9108	4.56791	5.17904	3.93115	6.11545	5.61104
ENSGALG00000001827	14.5308	11.9104	15.6518	13.7889	18.4145	17.5175	19.2108	16.4295	14.8964	19.1403	18.2535	12.4925
ENSGALG00000001828	11.5112	6.42855	4.53242	8.22412	9.48425	19.0341	10.9776	9.60712	8.83117	15.2975	27.3265	7.4658
ENSGALG00000001830	594.739	524.014	566.591	488.82	484.003	452.03	465.113	324.778	365.332	438.629	420.121	341.955
ENSGALG00000001833	9.48594	10.1329	10.1875	16.0218	13.6544	13.7967	12.0486	14.6216	10.3873	13.9706	12.5443	14.6024
ENSGALG00000001836	1.31694	1.72034	1.28794	1.01613	1.88589	1.40455	1.57618	0.918932	1.31926	1.53765	1.59311	1.03751
ENSGALG00000001837	4.52079	2.96424	3.02486	3.26715	4.65369	2.69896	3.49029	2.95984	2.0927	1.79911	3.42219	2.99903
ENSGALG00000001838	9.20252	8.94987	9.78926	11.3057	12.624	10.3872	9.80102	8.44118	9.96598	11.5958	9.67456	9.68029
ENSGALG00000001840	6.28441	5.55787	5.12449	5.36121	6.47705	4.98531	5.67523	6.3649	5.38025	2.91542	7.76006	4.30968
ENSGALG00000001841	5.58918	6.2865	7.67802	7.18248	8.682	5.53423	6.65842	8.59891	6.41361	5.01703	7.66723	10.6807
ENSGALG00000001843	5.46813	4.28148	4.36456	6.10252	6.07639	7.75876	4.53695	4.88462	4.54277	3.26898	6.20294	3.40863
ENSGALG00000001844	11.9385	12.8887	9.99474	17.1993	11.1596	11.8945	15.0108	19.6403	14.3227	19.9212	19.8232	18.7967
ENSGALG00000001845	1.84127	1.7981	1.98424	2.46793	3.6738	1.69043	2.48485	2.35394	1.87739	2.66741	3.21348	1.72679
ENSGALG00000001846	0.844624	0.460673	0.415831	0.625729	0.573992	0.687092	0.527293	0.996543	0.707965	0.288346	0.718748	0.286305
ENSGALG00000001847	10.9518	8.1394	6.72067	7.06423	9.16634	6.34559	5.53995	4.79757	5.39592	5.23362	9.32908	4.70931
ENSGALG00000001848	23.8894	19.1936	28.8215	30.7928	30.1672	27.0301	35.2175	26.7559	22.7097	37.7471	29.1206	28.4145
ENSGALG00000001850	25.2588	24.7886	17.9269	19.0178	25.0474	17.1054	21.059	19.893	18.4771	15.1855	21.7522	18.7008
ENSGALG00000001852	7.78837	5.90773	6.84959	7.86478	9.37885	7.8794	7.7277	6.778	7.79767	6.63886	6.34497	6.27088
ENSGALG00000001854	6.95173	5.5572	11.9242	2.9008	6.92939	10.0652	4.73503	3.26154	5.93691	2.12125	2.3478	2.66484
ENSGALG00000001856	1.06019	1.29023	1.69844	1.20317	1.26599	0.992256	1.56716	1.1129	1.42601	1.29038	0.960767	1.31557
ENSGALG00000001857	0.377083	0.6332	0.390337	0.704839	1.22847	1.08838	0.916212	0.479564	0.614491	0.31774	0.588813	0.638286
ENSGALG00000001859	1.50665	1.23671	1.72477	1.61345	2.23891	1.94425	2.18804	1.26854	1.68456	3.09451	1.43363	0.981529
ENSGALG00000001860	5.83425	5.06549	6.8407	8.30321	8.27999	8.23291	7.11657	7.84754	6.15184	11.9372	8.07653	6.17366
ENSGALG00000001861	30.4956	31.7225	23.6362	23.8865	20.069	19.3243	17.715	18.6989	24.1032	13.2308	26.2146	15.1847
ENSGALG00000001864	3.41379	3.66082	4.39442	4.4787	4.21557	4.41963	4.34672	3.72933	3.8782	3.23819	4.30063	4.22287
ENSGALG00000001870	18.5674	12.0664	12.6168	15.2564	15.4112	19.5683	14.1338	16.385	12.5861	24.4751	17.7186	15.3752
ENSGALG00000001872	15.2815	12.5184	17.1493	19.5728	19.8701	14.2418	18.5464	16.4538	13.9379	12.7787	17.9063	18.8706
ENSGALG00000001874	1.89608	1.54985	1.36262	1.54744	1.74117	1.43149	1.43982	1.8315	1.67209	0.682582	1.50773	1.20624
ENSGALG00000001875	2.68806	1.43121	2.66992	3.58892	1.88313	2.60731	2.04947	1.83411	1.55471	1.16847	3.11806	2.04582
ENSGALG00000001876	3.80298	1.83814	2.05674	2.97447	4.34369	1.65458	5.08224	2.67552	2.05697	2.10098	1.77939	1.57748
ENSGALG00000001880	0.43979	0.468316	1.90842	1.23308	0.83113	1.09329	1.1663	1.54554	1.74634	0.814559	1.69817	2.56888
ENSGALG00000001881	12.5236	12.582	12.0917	11.9323	11.1895	9.30466	14.3233	15.6358	12.4581	12.7	12.2075	8.83166
ENSGALG00000001882	2.3797	0.633513	0.690982	1.23117	1.0893	1.44263	0.798413	0.650523	0.550143	0.349119	1.33436	0.615194
ENSGALG00000001884	2.58902	1.947	2.41127	3.28093	3.09744	3.20596	2.69249	2.88408	2.28618	3.70308	7.33034	2.72745
ENSGALG00000001886	24.8576	17.5592	13.5238	17.6347	21.6696	12.8993	20.6411	20.6968	15.6802	15.3771	20.1921	14.9171
ENSGALG00000001889	3.50691	2.19549	2.70103	2.5572	5.90572	3.5806	4.07155	1.48667	3.19305	2.46252	3.12916	1.96383
ENSGALG00000001892	41.6316	42.4741	43.3129	32.3864	116.065	32.6783	43.7722	26.4503	31.6642	16.1825	33.3552	15.5378
ENSGALG00000001894	1.9764	1.0523	1.10818	1.5008	1.37671	0.833797	1.16604	0.403407	0.542752	1.303	1.82838	1.09681
ENSGALG00000001895	32.791	23.818	30.0926	34.9067	39.9332	38.9152	31.214	31.3003	27.6122	65.2112	30.7681	25.0249
ENSGALG00000001896	0.246916	0.45074	0.415342	0.989	0.648667	0.210087	1.17181	0.691179	0.863504	0.858654	0.693661	0.571937
ENSGALG00000001898	0.590675	1.33197	2.18199	1.15279	1.39408	0.641518	1.58947	1.17018	1.89744	0.909232	1.76329	0.704216
ENSGALG00000001901	29.6283	31.919	29.8252	37.5413	28.6441	24.5603	31.2958	40.5287	30.2617	36.5535	34.842	46.6888
ENSGALG00000001903	79.4034	85.0568	74.5725	97.8496	80.5035	96.2718	65.5073	86.3564	55.2322	74.0904	97.3623	73.2114
ENSGALG00000001905	10.3208	15.183	15.125	9.36392	19.1961	12.1742	14.3984	10.2184	9.59128	11.0323	10.8835	10.8277
ENSGALG00000001907	25.428	21.0693	22.0924	26.916	29.1962	26.7612	23.0754	24.9107	21.5305	28.9545	31.4704	30.4185
ENSGALG00000001910	3.62278	3.51466	4.09788	4.30389	6.33236	4.35282	3.82607	3.9555	4.54306	2.79293	3.99806	2.83964
ENSGALG00000001912	0.325501	0.413701	0.270822	0.559357	0.315967	0.375223	0.937798	0.450068	0.820556	0.996832	0.399647	0.717483
ENSGALG00000001913	28.9954	38.9406	37.1987	57.0423	39.8886	32.6558	45.4322	55.9373	33.7645	26.8488	44.9884	69.2666
ENSGALG00000001915	5.42931	3.53933	4.06201	6.71785	4.54953	3.44025	5.47422	5.3351	5.82592	3.18135	8.08576	5.11076
ENSGALG00000001916	2.66863	0.732867	0.976545	2.77632	1.86281	1.6396	2.56245	3.01018	1.77207	0.880399	2.174	0.927212
ENSGALG00000001918	12.1266	4.9475	4.48604	2.44776	3.65873	9.87216	4.72838	2.08706	4.54344	12.4234	4.80219	7.77021
ENSGALG00000001919	0.628783	2.20001	2.11537	1.0354	2.76978	2.13998	2.3155	2.05347	1.60693	2.73325	1.8994	1.62985
ENSGALG00000001921	2.83553	2.90443	2.75583	2.4734	2.82918	2.02658	2.20603	1.68669	2.03411	1.61056	1.78161	1.1885
ENSGALG00000001925	2.91348	3.23227	3.80035	3.49764	3.12484	3.52856	3.04056	3.34412	2.82351	3.56092	2.59829	3.48722
ENSGALG00000001926	70.9048	48.8035	86.5063	85.6665	234.109	184.14	219.053	225.632	168.008	235.229	216.098	375.647
ENSGALG00000001937	4.15797	3.89329	4.83698	3.90835	4.58086	3.41579	3.16237	2.6046	3.68991	1.7451	4.15352	1.53601
ENSGALG00000001938	10.547	9.28027	9.97854	16.6895	13.1257	16.6368	13.293	12.0832	8.34516	12.6565	10.7801	7.70894
ENSGALG00000001939	11.0344	7.62034	8.42361	10.0765	14.9126	13.9719	9.26558	9.50879	10.4563	17.4392	13.1878	7.94952
ENSGALG00000001942	2.10677	2.11437	2.16393	2.53527	2.04673	2.34298	1.93931	1.86087	2.30836	2.22383	3.09866	2.21325
ENSGALG00000001943	4.08651	2.92672	3.39306	2.87287	4.43356	2.92927	3.28244	2.39159	3.49577	3.08112	2.20231	2.10813
ENSGALG00000001945	3.37515	3.42716	4.57004	4.9025	4.05281	3.04954	3.44856	2.70018	2.10544	2.25113	3.26129	3.48539
ENSGALG00000001947	14.5928	14.2437	15.3913	17.3304	18.4789	13.653	16.6896	14.2455	13.9918	8.98435	17.0837	18.7985
ENSGALG00000001948	13.1743	11.5601	11.2697	9.42992	11.7059	11.9828	12.1426	11.0236	16.6749	13.986	12.1489	10.635
ENSGALG00000001949	103.851	112.34	119.95	122.19	119.913	69.4104	110.31	140.891	96.3148	44.7864	107.229	168.127
ENSGALG00000001950	16.2053	18.6413	18.2586	20.1025	21.0736	14.899	16.623	18.2222	15.0899	16.8841	17.6967	20.6732
ENSGALG00000001951	5.55804	2.61194	2.57507	5.36522	8.25936	3.82318	6.90642	6.10372	2.80083	2.63607	3.84029	2.08526
ENSGALG00000001954	7.90724	10.4436	9.48592	9.33783	10.384	7.95865	9.31353	10.5095	7.67585	8.50505	7.50459	10.2227
ENSGALG00000001956	16.735	22.7663	28.5223	12.4021	22.2941	17.739	22.082	10.3227	17.2375	8.34489	9.66508	4.18375
ENSGALG00000001957	9.03421	7.64682	8.43967	9.87219	9.23688	8.78079	8.65695	9.39961	8.22497	9.07858	13.4342	9.25876
ENSGALG00000001959	0.652755	0.695095	0.769546	0.563134	0.46635	0.438617	0.638055	0.491945	0.69339	1.07969	0.552107	1.24061
ENSGALG00000001962	18.5991	10.7005	13.1589	14.9522	28.5164	17.8303	14.9071	12.3504	12.3098	18.4466	19.8956	10.4533
ENSGALG00000001964	4.42631	3.63997	3.9977	4.82199	4.56551	4.27916	4.27212	3.66997	3.65848	6.81511	3.2555	2.81261
ENSGALG00000001965	37.7174	37.9069	39.2299	41.9492	42.8749	34.7617	39.5798	39.786	39.3964	24.2017	33.439	36.6355
ENSGALG00000001966	0.753436	0.67992	0.486898	0.501264	0.982041	0.790997	0.751091	0.500453	0.553084	1.02583	0.858686	0.621172
ENSGALG00000001967	14.2329	14.7606	13.9452	8.76371	14.6618	14.3759	10.7727	9.66994	10.4737	15.8666	11.8211	10.568
ENSGALG00000001968	0.567736	0.985211	1.34407	1.08086	1.5936	1.47779	0.893207	0.437775	1.52445	0.563043	1.01375	0.146118
ENSGALG00000001971	6.72408	5.68527	5.98718	5.6488	6.43688	7.89959	5.70544	5.19172	7.40593	11.6273	6.82688	5.6681
ENSGALG00000001972	13.113	10.8186	10.5541	11.8873	16.3701	15.831	15.1618	12.2975	12.9211	17.1105	19.4844	12.4277
ENSGALG00000001973	13.7387	15.4629	11.9437	10.9545	16.1534	8.97558	10.0907	8.25304	6.8361	7.31684	9.19414	7.58228
ENSGALG00000001975	6.37443	6.30875	6.03827	5.52296	6.50263	3.57322	6.69794	4.20637	4.54724	3.32247	4.26251	2.48403
ENSGALG00000001976	8.3165	9.77442	9.61495	11.5746	11.4067	9.75309	9.11435	8.3955	8.61215	9.91071	9.39161	7.36552
ENSGALG00000001977	413.699	341.437	365.653	728.912	597.595	595.905	481.543	566.704	536.997	334.797	537.196	807.382
ENSGALG00000001978	4.55301	4.67408	4.47972	5.68562	4.84911	4.31124	3.38645	2.88817	4.23247	2.33145	3.51718	2.46376
ENSGALG00000001981	4.04399	3.67802	3.04629	4.06669	3.20565	2.50373	3.11943	3.19131	2.53453	2.52835	2.16767	1.92184
ENSGALG00000001985	2.36622	1.6481	2.01933	1.32131	2.22254	1.25862	1.81543	1.25755	1.05089	1.24981	1.81256	1.03413
ENSGALG00000001986	22.7454	29.9114	29.9891	26.2626	30.8719	18.6329	27.636	35.123	32.1603	25.8819	36.9935	51.4092
ENSGALG00000001988	3.11278	3.7772	4.59114	5.05161	2.83277	2.59647	3.62696	3.32946	2.99897	2.08523	3.22469	4.36897
ENSGALG00000001989	8.55169	14.2782	14.8019	6.99332	11.6548	12.0689	12.3517	8.87928	10.743	20.817	10.0831	6.88989
ENSGALG00000001992	4030.61	3977.71	3340.54	2574.36	3166.73	2830.79	3205.23	3314.47	4043.7	1936.22	2998.88	3503.98
ENSGALG00000001995	27.916	19.5151	21.3196	22.7848	29.2277	29.4398	23.4934	28.5213	21.2168	34.1645	40.7558	27.6847
ENSGALG00000001996	1.553	1.56434	0.753105	1.13761	0.888813	0.249987	0.685751	0.719644	0.829906	0.613039	0.852029	0.777783
ENSGALG00000001998	14.908	13.0549	14.9259	15.0425	14.0962	10.1708	20.6639	30.3917	17.1103	9.72548	17.9582	27.5513
ENSGALG00000002000	13.4954	14.7104	24.5169	12.8191	17.3653	26.656	12.1067	9.79625	11.3434	31.6866	4.60733	6.22352
ENSGALG00000002001	2.52894	2.26716	3.29652	3.04027	3.19194	2.27862	2.86044	3.6133	2.26917	1.82841	3.27706	2.05274
ENSGALG00000002002	33.9439	32.6552	43.9464	34.9234	34.9085	35.7479	29.236	20.116	25.3071	23.3168	25.0444	16.9567
ENSGALG00000002003	16.9973	13.1551	11.4249	18.525	16.8389	15.665	15.173	16.2115	11.8437	18.1361	17.9596	16.515
ENSGALG00000002005	15.5731	15.947	23.7318	15.6961	24.2813	13.2051	28.0533	11.8204	27.8754	12.2485	20.8695	16.0834
ENSGALG00000002009	0.717424	0.720715	0.743809	0.986774	0.935358	0.725588	0.766669	0.563635	0.688229	0.527213	0.807164	0.360576
ENSGALG00000002010	5.59193	5.4381	5.19802	5.5914	7.43371	4.79913	6.63372	5.01657	4.84637	6.97011	6.29109	4.947
ENSGALG00000002012	23.4505	11.0543	13.9624	17.2502	31.5106	20.8423	23.5666	16.0451	13.1794	23.8415	19.1533	13.8145
ENSGALG00000002013	65.7239	62.802	66.6415	51.3356	58.8231	58.94	57.4321	47.376	46.3996	47.875	47.3677	42.5455
ENSGALG00000002014	24.2052	23.2093	27.3631	34.9881	31.9612	24.5661	26.5297	28.8592	22.4019	15.8138	28.7265	31.4152
ENSGALG00000002015	2.86203	6.45199	3.00465	2.13418	12.5555	8.45045	2.75251	4.92198	21.1564	3.07582	25.1087	1.58682
ENSGALG00000002016	4.70141	3.1375	3.59143	3.57978	6.11072	3.57071	5.23236	2.88668	2.85858	3.35225	6.19229	2.40351
ENSGALG00000002018	3.19708	2.7567	3.91045	2.72355	4.14655	3.9431	3.12014	2.75462	3.35649	4.28727	3.92157	2.35107
ENSGALG00000002020	53.2736	45.1425	50.2982	66.0887	53.6196	40.4666	43.5671	38.809	33.8638	32.5822	48.4425	52.5625
ENSGALG00000002021	12.6656	9.34917	15.4215	11.7221	13.2424	18.9688	14.1002	14.5512	13.5595	25.0113	17.2767	12.425
ENSGALG00000002022	5.88092	4.61359	4.31697	5.00506	6.64937	5.4316	5.1058	3.72287	4.89515	3.63079	4.19919	2.79681
ENSGALG00000002023	2.18992	2.00035	2.57972	2.79776	4.36639	2.4291	3.23868	3.0633	2.93206	1.94404	3.05877	1.90802
ENSGALG00000002024	12.3007	11.351	18.9242	21.6078	14.033	12.2477	18.1432	18.4969	11.9234	10.0222	8.99144	10.6972
ENSGALG00000002026	5.92104	6.1377	6.46364	5.43583	7.35828	4.86846	7.07695	7.37966	7.84434	7.97198	7.37916	3.64116
ENSGALG00000002028	45.1766	50.1769	65.8086	56.6934	53.0466	68.8097	45.1078	44.5268	42.9206	41.2063	33.5853	55.5586
ENSGALG00000002029	10.9445	10.9169	13.1005	17.3619	15.6205	16.8743	14.331	12.9977	13.0403	21.4929	16.2155	11.2806
ENSGALG00000002030	25.6416	30.3377	41.157	23.6609	35.1586	28.2125	13.8419	11.331	14.2707	9.76108	11.9498	8.70946
ENSGALG00000002033	181.78	232.709	190.962	186.109	158.843	141.847	250.11	274.252	191.777	134.204	222.976	229.837
ENSGALG00000002038	19.0228	17.9692	35.6864	12.1801	17.8199	13.0708	12.6271	8.35317	13.063	4.00262	4.43918	9.41273
ENSGALG00000002040	8.93572	7.07645	7.6024	11.6839	7.87767	16.6124	6.33241	10.5291	9.74038	18.5954	8.05562	9.89194
ENSGALG00000002041	1.77069	2.01923	3.24795	1.92597	2.28709	1.83073	1.62683	1.56408	2.2623	0.985364	2.88914	0.551543
ENSGALG00000002042	4.30965	5.2909	4.72944	6.171	5.97826	3.18689	3.93323	4.79369	4.54166	3.2082	5.90246	6.53291
ENSGALG00000002043	8.08175	7.4194	7.13117	8.11576	11.7765	9.98535	8.62821	7.12117	8.65242	9.97684	10.091	7.5206
ENSGALG00000002044	4.56105	6.26981	4.1151	3.62332	3.09623	3.45738	3.27427	2.31048	2.79137	2.77569	2.91964	2.59319
ENSGALG00000002045	226.544	270.698	207.014	182.524	155.238	148.212	163.616	195.949	179.319	139.96	197.829	288.099
ENSGALG00000002046	0.607236	1.25283	0.425601	0.39017	0.824819	0.497287	0.76474	0.859861	0.857607	0.600506	1.56489	0.153842
ENSGALG00000002050	17.3791	33.7531	24.2507	15.8074	21.4446	14.4844	19.3287	17.4312	16.3897	10.8167	17.7718	11.4199
ENSGALG00000002053	9.67979	10.5393	14.2213	9.74805	12.0853	10.3773	16.5729	8.17831	11.9915	7.4793	8.69322	6.44933
ENSGALG00000002054	29.4769	30.7408	28.1675	20.0417	18.7423	17.5104	14.8705	12.5234	16.6491	14.1747	14.1216	13.0625
ENSGALG00000002055	15.4756	7.2213	7.47478	10.9694	10.5618	7.18036	11.5213	3.79759	9.11363	6.80768	3.16205	5.5045
ENSGALG00000002056	5.10128	6.8045	5.44364	9.09363	5.54183	4.7461	6.02418	6.23424	4.35815	3.81685	5.91343	8.37085
ENSGALG00000002057	12.4772	14.0681	14.382	20.2897	15.1546	12.4239	15.2731	15.6589	14.2574	15.9386	13.9187	14.0927
ENSGALG00000002060	7.11554	8.03629	9.49071	6.43183	9.43235	8.62572	9.21803	6.77771	8.37447	5.38003	8.91361	9.90577
ENSGALG00000002062	5.17247	3.81321	4.66269	5.21842	6.74039	5.52941	5.14267	5.17324	4.8701	5.87586	5.69582	5.12269
ENSGALG00000002064	23.4072	25.1994	20.4512	21.0829	30.0152	17.7404	26.3634	22.6809	22.9591	17.0311	22.0933	24.875
ENSGALG00000002066	28.895	22.9902	25.6304	39.5814	43.7995	52.0999	34.1684	37.1762	34.0314	37.0265	46.4	48.9743
ENSGALG00000002067	4.52945	3.99165	4.45384	4.14979	4.42646	2.84388	3.93704	3.44302	3.78148	2.44416	4.92565	2.53247
ENSGALG00000002069	1.39871	1.57375	1.64252	1.50455	1.70596	1.90189	1.95464	2.03616	2.00027	2.07181	2.92971	1.40598
ENSGALG00000002070	1.86139	1.52185	1.37595	1.29007	1.47627	1.79373	1.38198	1.72463	1.82478	2.30797	2.40579	1.38067
ENSGALG00000002076	12.4657	10.1589	13.4371	17.214	16.2891	21.8036	12.8432	12.8206	12.8268	19.7705	13.8788	10.3271
ENSGALG00000002078	2.67855	2.4369	3.05843	1.81675	2.61212	2.9583	2.12082	2.24528	2.85251	1.7725	2.62297	1.64898
ENSGALG00000002080	7.93296	3.0955	3.45486	5.94652	5.89226	4.69243	5.08962	4.49165	4.36898	5.59486	19.3848	5.28604
ENSGALG00000002081	3.91629	4.18314	4.70257	4.09936	7.41339	3.40186	6.47057	4.01402	3.3016	0.967992	2.44611	1.7445
ENSGALG00000002082	392.016	442.793	422.05	187.412	234.82	171.793	175.143	192.201	291.886	93.5107	216.942	172.933
ENSGALG00000002084	4.87413	4.53585	4.70543	4.65436	6.25895	4.24088	4.59332	3.58152	3.9507	5.80347	4.49003	2.82251
ENSGALG00000002085	4.98985	4.13775	5.00039	4.4452	5.63227	4.83093	5.38865	4.26464	5.43786	8.03742	6.00743	3.88549
ENSGALG00000002087	12.6464	12.8083	14.7761	12.4721	16.8509	12.6347	15.0949	19.4505	13.0033	6.76282	15.0259	17.4921
ENSGALG00000002089	67.9593	58.2753	69.0133	50.4488	56.6122	39.9425	66.0551	63.2433	52.5101	57.4647	59.5846	64.4182
ENSGALG00000002090	3.68067	3.00242	4.11197	3.40099	3.48297	3.09385	2.43563	2.48344	3.0078	1.72432	3.04854	1.47992
ENSGALG00000002091	1.08512	0.754614	0.769853	0.662299	0.888526	0.764991	0.53065	0.379689	0.500417	0.404305	0.337153	0.205182
ENSGALG00000002094	8.66216	8.20102	8.81608	7.75144	9.49352	7.40011	7.04555	6.60813	7.04021	5.37867	6.39888	6.36051
ENSGALG00000002095	46.8437	43.8223	38.7378	61.9749	69.9446	49.1633	55.8283	51.0102	43.5037	45.9327	54.1368	57.6289
ENSGALG00000002099	8.32472	8.53364	9.68406	9.97549	8.33483	9.56649	6.1326	7.91067	7.8218	11.7719	8.91828	6.46091
ENSGALG00000002102	3.00525	0.729154	0.383938	0.995485	0.763154	0.906276	0.745814	0.931757	0.608894	0.879718	4.3437	0.969269
ENSGALG00000002103	12.8693	6.60133	4.83993	1.94348	2.8861	1.35536	7.82054	11.6763	3.58337	5.30079	9.75666	7.86132
ENSGALG00000002106	10.9721	9.2034	7.3092	15.0188	8.67612	11.7068	5.30771	10.5596	5.80017	4.99858	6.14365	5.21784
ENSGALG00000002107	11.3823	8.15257	8.9654	11.4927	15.3287	9.64424	9.11369	9.33457	6.98516	13.5239	13.3665	8.16064
ENSGALG00000002110	4.42901	4.39528	6.0589	3.90094	4.47101	5.05477	5.20289	4.51533	4.12643	6.03981	4.32469	4.05526
ENSGALG00000002111	4.23699	2.47752	2.59712	1.96497	4.46051	3.67402	5.20774	3.07152	3.60745	11.2362	5.25367	8.26915
ENSGALG00000002112	1.658	0.997913	1.06438	0.887064	12.453	0.815749	3.07523	0.823971	1.14252	2.07649	2.2712	0.946198
ENSGALG00000002113	3.15249	1.44164	1.24167	2.55768	3.30873	1.91215	1.99069	1.69353	2.13966	1.58305	4.66826	1.36076
ENSGALG00000002114	1.29706	1.26502	1.61766	1.72204	1.72931	1.37176	1.45236	1.4994	1.57505	1.2541	1.15346	1.5022
ENSGALG00000002117	13.9699	13.7701	11.6228	14.0018	13.9024	14.7241	11.9981	11.2366	11.2634	14.8614	10.719	9.95321
ENSGALG00000002118	1.97226	0.974488	0.725444	0.899514	1.47714	0.601426	2.32003	0.618335	0.742787	0.614528	2.66238	0.548207
ENSGALG00000002119	14.293	15.0714	16.8238	22.6085	14.9597	12.9932	14.4793	14.6088	12.4457	8.659	14.807	14.1515
ENSGALG00000002121	3.44116	2.81339	3.51146	2.74358	2.67193	5.55604	3.65926	1.45802	3.65459	4.02953	1.01387	2.60657
ENSGALG00000002123	1.83178	1.09004	1.0573	1.71197	0.630478	1.09099	0.909558	0.923722	0.836984	0.42623	1.26453	0.686365
ENSGALG00000002124	3.89411	2.50485	2.99254	3.87957	3.92146	3.1905	3.64935	3.60701	3.64785	2.99535	3.22262	1.8887
ENSGALG00000002125	6.76333	6.64802	6.22316	3.29555	8.05325	10.8451	1.6685	2.23	1.06133	3.34199	1.32011	3.68219
ENSGALG00000002127	6.37691	8.66195	2.7028	3.75422	2.85406	3.88774	3.11736	2.15226	2.26928	0.916716	2.48448	1.10492
ENSGALG00000002129	4.72362	3.02668	3.77192	4.60496	6.58977	4.27822	3.93854	4.64785	4.01807	3.34052	5.01133	2.49955
ENSGALG00000002130	12.5357	9.02231	13.1501	9.49304	14.2105	15.8569	14.4813	10.882	11.7873	23.5799	12.1325	15.0157
ENSGALG00000002131	14.6493	15.8557	12.9871	16.39	13.913	11.6452	13.4659	16.0249	14.9824	10.3612	10.6477	13.1688
ENSGALG00000002134	10.1761	12.2448	10.7839	17.9035	13.7798	9.81844	11.4716	12.5558	14.0844	15.482	13.3624	16.9122
ENSGALG00000002137	18.2661	17.6027	18.4433	24.4887	26.2859	20.5078	19.0721	18.6674	16.2099	21.2441	16.4619	18.7235
ENSGALG00000002138	8.21787	6.49009	8.1278	7.23563	14.8093	7.02014	7.85441	8.38308	6.70351	12.4304	7.38421	5.02377
ENSGALG00000002139	350.024	266.443	235.583	236.828	216.367	231.438	214.423	261.26	222.306	264.474	267.094	367.226
ENSGALG00000002140	7.65679	5.66891	7.1492	5.38081	9.62504	6.11433	5.48345	4.79718	5.35893	6.67949	8.39681	4.12561
ENSGALG00000002141	10.8722	9.01507	11.539	10.8154	14.5433	9.73407	10.6692	8.68203	7.80486	7.09619	11.7709	8.59889
ENSGALG00000002142	1.3282	1.05758	1.31502	1.53209	0.946861	1.06901	1.05568	1.20164	0.935102	1.51465	3.59794	0.817639
ENSGALG00000002143	10.3423	9.18746	9.66295	10.7824	12.5376	10.5145	11.1805	9.97021	8.91498	9.31644	13.3881	8.49355
ENSGALG00000002144	31.8678	24.1831	29.552	37.15	35.4514	37.6001	33.377	28.8146	32.6915	19.9679	29.5609	32.16
ENSGALG00000002145	6.77057	5.3257	6.54835	7.44824	8.03889	7.29314	5.77701	6.04417	4.96465	5.12385	6.81287	5.00142
ENSGALG00000002147	60.624	74.2843	65.1097	72.4135	64.311	54.7805	70.6848	79.4198	46.2257	105.991	64.4963	90.5634
ENSGALG00000002151	3.35262	3.82062	3.62775	2.96843	3.36508	3.40972	4.03604	2.92933	2.47362	3.31696	2.21382	2.36151
ENSGALG00000002155	11.0738	9.12092	15.1969	10.0636	27.2408	17.4906	17.3259	12.0257	9.79276	20.7013	17.7365	11.6206
ENSGALG00000002157	941.236	1009.4	963.063	942.375	807.227	719.889	1024.1	994.105	839.912	629.542	776.205	871.824
ENSGALG00000002158	22.0588	16.4576	22.141	33.2365	23.5566	29.0934	20.6035	26.9394	27.1396	51.0018	27.9225	47.3327
ENSGALG00000002159	10.1274	9.77386	12.7017	11.0775	9.76812	8.10747	9.31128	8.31428	7.49673	6.99265	8.40536	7.94267
ENSGALG00000002160	213.88	193.891	192.872	280.262	267.509	300.205	498.467	385.597	335.964	296.418	699.718	448.493
ENSGALG00000002162	5.67708	4.16319	7.92831	6.73321	7.31214	5.03463	4.83375	4.4821	4.18753	3.36718	6.77605	3.3598
ENSGALG00000002164	5.12954	3.99391	4.65444	8.73753	10.1737	10.6107	4.17528	4.27244	4.82968	3.28949	4.88095	3.54534
ENSGALG00000002167	0.910145	0.48459	0.567026	0.531635	0.929841	0.87334	0.729724	0.479909	0.392764	0.523111	1.2349	0.322084
ENSGALG00000002169	19.5108	17.5572	22.1609	23.33	35.3835	19.3883	29.2884	17.8318	22.5091	32.7607	27.7515	29.8128
ENSGALG00000002172	20.7087	17.5758	20.1061	31.0037	29.6868	31.3917	23.7798	22.8294	22.3816	32.3783	23.9552	22.8315
ENSGALG00000002175	0.73681	1.24578	1.05333	0.541433	1.15969	0.937971	0.44721	0.454619	0.323038	0.32175	0.806356	0.286619
ENSGALG00000002179	10.7838	8.93254	9.33594	7.68772	8.47258	7.10648	7.49243	5.19189	7.54061	6.00706	7.76401	7.87262
ENSGALG00000002180	8.76203	8.19662	8.85778	10.9589	11.1926	8.77475	9.46518	8.61619	8.45301	7.45991	11.5364	8.33155
ENSGALG00000002183	1.75703	0.878222	1.08571	1.40752	1.47867	1.45224	1.83563	1.36133	1.38422	0.436435	1.63776	0.872109
ENSGALG00000002184	0.56296	0.986828	0.738147	0.283306	0.849441	0.815021	0.179235	0.233349	0.717606	0.263536	0.25273	0.230707
ENSGALG00000002186	58.6658	49.0043	57.1028	79.0008	112.012	140.279	90.9112	100.471	70.9982	35.085	63.8294	88.6662
ENSGALG00000002187	11.0342	12.3487	12.7308	14.5168	11.5646	9.75665	9.84578	11.5902	10.0495	6.25011	10.9167	11.7963
ENSGALG00000002189	33.5156	30.1945	32.494	30.7103	42.0575	25.0101	32.642	24.0844	24.2433	21.1303	28.7303	20.8253
ENSGALG00000002192	23.5898	11.8714	10.207	19.3465	23.0071	13.0456	18.3744	12.7808	13.1939	13.0707	32.2653	11.7075
ENSGALG00000002193	2.80234	2.01427	2.63752	2.94643	4.56218	2.49165	3.28121	2.46364	4.45721	3.08191	5.39654	1.8546
ENSGALG00000002194	9.8185	13.6211	9.97971	9.45051	11.1391	5.98759	7.22181	7.25777	7.36616	5.97519	6.27807	8.53987
ENSGALG00000002197	216.081	231.77	241.538	256.765	237.975	186.395	214.657	186.891	219.139	107.726	218.324	177.334
ENSGALG00000002198	4.43428	2.9584	2.38653	3.23295	3.46722	3.22637	3.64973	3.0138	3.51201	4.86963	5.49821	4.33793
ENSGALG00000002201	17.4961	16.8121	15.8342	23.0617	19.9376	25.2629	28.1602	12.9134	17.985	11.5657	13.5873	5.8093
ENSGALG00000002203	7.6065	7.31602	5.88846	2.98119	4.32083	5.08569	1.76389	2.28379	2.72612	1.43351	2.36593	3.12597
ENSGALG00000002205	2.39567	1.87077	2.23351	2.67799	3.22495	2.73057	2.74237	2.70379	3.45862	5.36285	4.19559	2.57871
ENSGALG00000002206	11.9943	9.81991	5.37347	7.99897	8.26255	4.48725	10.5366	3.87526	7.51931	4.47496	6.61459	2.68752
ENSGALG00000002207	4.00746	1.19487	2.81625	4.29467	1.8461	0.509184	1.33857	0.78525	0.654019	0.910484	3.66071	1.05202
ENSGALG00000002210	106.953	96.4417	110.883	98.5892	131.936	95.2826	163.654	97.2676	97.0546	110.232	107.296	57.6957
ENSGALG00000002212	4.1608	3.20411	3.11064	2.87805	4.21809	3.13616	3.73818	1.87127	2.34611	2.0028	2.92276	1.63351
ENSGALG00000002216	13.5716	14.7616	14.8661	19.0147	12.1952	13.0052	10.0835	15.3297	10.6448	16.1055	11.9607	13.7253
ENSGALG00000002219	9.00164	3.98453	3.7082	6.76826	6.92898	4.94091	4.63371	5.58899	5.21634	6.84907	5.91266	4.66956
ENSGALG00000002221	2.7063	1.89063	2.41631	2.41652	2.51672	2.82672	2.6598	2.33621	2.64007	4.3779	3.28773	2.44225
ENSGALG00000002222	7.97207	7.58578	7.79275	9.36287	14.4885	8.23298	9.85174	8.41862	7.9524	7.01534	10.7316	8.79946
ENSGALG00000002224	2.99672	2.32079	2.29129	2.73706	3.18808	1.94707	2.52218	2.91931	1.73139	3.97897	2.85148	1.26206
ENSGALG00000002225	5.66736	4.83609	6.13075	6.58072	8.82589	5.61434	7.5238	7.41971	4.82401	6.64242	9.50228	7.67975
ENSGALG00000002227	10.0149	9.65246	9.40869	10.4837	10.3797	9.29612	9.20144	9.16117	8.89704	6.62956	12.1097	9.94977
ENSGALG00000002228	4.40452	2.70091	2.06087	4.64164	3.47009	4.03443	3.24236	3.40385	4.96214	6.17424	2.56281	5.43535
ENSGALG00000002229	17.2472	17.3712	19.246	25.6218	21.3734	24.2414	21.1821	23.5237	18.4487	32.8694	21.2255	24.8928
ENSGALG00000002232	6.8306	7.6247	7.65006	5.57867	6.4028	10.236	5.39077	7.66006	8.33089	24.5934	8.30919	6.20555
ENSGALG00000002234	2.67145	0.885249	0.618015	1.23963	1.36376	0.95688	1.23104	1.13249	0.967417	1.81902	2.58346	0.995263
ENSGALG00000002235	4.31826	3.38951	3.14516	4.07743	5.71827	6.68167	5.26104	3.63921	4.99845	8.2902	4.78675	2.59085
ENSGALG00000002237	8.65744	8.23234	8.8968	9.4713	12.1014	8.48459	8.60965	7.8721	9.13277	7.01307	12.4532	6.70682
ENSGALG00000002239	4.31245	3.36759	4.25264	4.47821	5.76755	3.6366	3.75767	2.88377	3.69943	2.0662	3.57804	2.10879
ENSGALG00000002240	5.62847	5.78325	5.48133	5.16805	4.40212	4.99898	3.44168	2.6	4.60214	2.70417	1.81655	1.71544
ENSGALG00000002246	17	14.362	15.3259	19.3149	17.7465	19.6086	16.5892	16.9883	15.9096	20.816	25.9923	15.5312
ENSGALG00000002247	0.616544	0.580781	0.478661	1.01946	1.34787	1.10162	0.439081	0.6389	0.66981	0.721551	0.481365	0.0549274
ENSGALG00000002248	11.4297	7.05381	6.78245	7.04454	9.24445	8.78253	6.82061	7.42713	5.70232	12.5994	8.17448	6.42336
ENSGALG00000002249	7.64754	7.16533	8.64293	8.31813	12.0736	10.2891	9.03136	6.82338	8.25639	12.0671	8.21916	7.58585
ENSGALG00000002250	1.10974	1.0427	0.695443	1.62691	0.921555	1.63942	0.995418	0.739492	0.670969	0.768044	0.931728	0.737133
ENSGALG00000002253	2.92019	2.91525	4.25261	2.48281	4.11345	2.56054	2.98186	2.01165	2.1003	1.75244	2.10973	1.31524
ENSGALG00000002258	76.3519	1.98117	3.61105	5.08267	0.717768	3.49475	7.09253	2.8043	4.44671	7.49015	231.323	2.56913
ENSGALG00000002260	58.557	54.2405	39.8297	3.37359	22.5986	10.5106	5.92172	5.9488	10.7415	21.913	15.209	8.51601
ENSGALG00000002262	87.0371	94.7714	97.2692	79.1881	93.1732	66.8258	55.8851	65.0212	47.852	66.3375	56.3977	53.0627
ENSGALG00000002263	3.22763	1.51508	1.15233	2.47478	1.65914	1.9145	2.41064	1.93606	2.05904	1.8119	4.12838	1.43422
ENSGALG00000002267	5.56318	4.47427	4.94878	5.63808	8.71176	6.76656	6.64742	4.91576	4.99486	11.3995	6.55182	5.49155
ENSGALG00000002268	2.7898	2.39015	2.48651	3.04897	4.55758	2.01338	2.51405	2.20353	1.30052	2.42223	2.58254	2.15753
ENSGALG00000002272	3.79468	4.09236	4.02743	5.1026	6.36543	5.581	4.5338	3.97149	3.01687	2.13258	2.95986	2.50013
ENSGALG00000002273	17.9161	16.7236	11.3809	24.9575	15.039	14.4527	19.0818	20.9692	14.0929	12.2142	21.076	19.8961
ENSGALG00000002276	4.18413	3.38005	8.62921	4.18015	3.72526	7.13235	3.82396	3.32777	5.47912	4.71214	2.28813	1.6153
ENSGALG00000002277	37.8351	23.2416	34.0948	122.488	58.6556	36.8572	31.9427	32.1733	35.6396	68.4729	60.9111	27.4498
ENSGALG00000002278	4.25483	3.99262	3.20291	3.51517	5.10886	3.72419	3.54615	3.10918	3.8401	4.67797	5.18939	2.96755
ENSGALG00000002279	4.82917	4.70912	5.35545	4.7735	5.82374	4.2601	5.35319	3.84222	3.61934	3.08873	5.36608	3.62115
ENSGALG00000002280	4.68331	3.25307	4.88972	3.10666	4.90465	3.54277	4.95445	4.92793	5.19514	6.09331	5.77105	5.40844
ENSGALG00000002282	2.93931	2.18862	2.18093	4.48205	6.50256	5.50196	6.01781	1.65098	2.85072	3.25474	6.14048	2.17561
ENSGALG00000002283	7.64245	9.36603	7.96891	4.51111	9.17514	5.1427	7.56471	6.00977	6.11002	4.16135	9.42392	5.59022
ENSGALG00000002284	25.2338	33.7796	38.9883	49.1546	40.7781	33.102	46.8852	36.9	34.8815	29.1482	29.0246	41.8964
ENSGALG00000002285	7.64091	9.69618	13.1201	13.4247	9.59762	8.02968	8.84138	11.67	12.1122	8.29051	12.5598	10.9749
ENSGALG00000002286	94.0086	86.6649	82.3919	75.9371	86.2331	65.7519	80.2445	73.9981	59.065	114.584	82.3485	45.4671
ENSGALG00000002288	11.466	9.96821	10.3344	11.4505	12.5629	10.0991	11.1046	9.39706	9.80021	7.39106	9.23042	8.72942
ENSGALG00000002294	4.5219	3.70532	4.67531	3.55925	4.01213	4.56507	3.0739	3.39733	4.58216	1.8053	2.69558	1.84784
ENSGALG00000002298	0.49575	0.428923	0.330089	0.970087	0.828782	0.479804	0.691833	1.15734	0.918952	0.622248	0.982759	0.574158
ENSGALG00000002301	23.7435	22.2984	26.267	26.0706	29.8249	29.1043	20.8935	22.5768	23.7548	24.8208	25.9066	19.0265
ENSGALG00000002302	5.87964	5.46722	4.94251	4.38039	6.36083	5.51639	3.88709	2.93845	4.24626	4.07715	4.97109	2.63857
ENSGALG00000002304	12.0388	10.1182	11.4457	14.5994	14.7264	16.439	13.2661	12.0681	13.9117	16.3825	10.5501	11.0455
ENSGALG00000002305	15.2646	16.2662	18.3002	22.3092	20.4896	25.6663	14.4468	16.4019	15.6282	26.2777	12.8155	11.624
ENSGALG00000002308	4.66724	5.22126	4.38118	5.73428	4.52958	4.43512	4.14107	4.27082	3.30814	2.90414	4.05848	4.85879
ENSGALG00000002310	33.1753	34.8425	35.6473	43.1732	36.1827	32.1932	36.1463	42.491	26.481	31.1519	32.2892	42.9085
ENSGALG00000002311	1.1486	1.07112	1.05179	0.959143	1.40133	0.769103	1.1252	0.774079	0.787096	0.545964	1.06923	0.306984
ENSGALG00000002312	7.31297	5.38293	4.93815	6.72968	6.78576	6.75743	5.07768	4.81504	7.19219	4.10176	3.90506	2.97932
ENSGALG00000002313	2.50019	2.00902	2.42532	3.05343	3.91478	2.79546	2.67307	1.39007	2.54178	6.60884	2.52984	1.03034
ENSGALG00000002315	19.7767	21.8974	20.2604	23.1217	17.7074	16.7085	22.4471	21.2736	24.1199	18.5089	26.5885	18.9791
ENSGALG00000002316	5.74696	4.73175	6.75476	9.26557	10.7412	5.22247	9.35706	7.01395	6.17338	5.86505	6.4143	7.04473
ENSGALG00000002317	8.66894	7.74167	7.54453	9.51601	7.68904	6.94841	7.72162	8.82191	8.34136	6.38169	7.00229	14.8341
ENSGALG00000002318	0.534512	0.82068	0.453041	1.02815	1.99498	1.23638	2.26782	0.555649	0.356967	0.960725	4.17137	0.511076
ENSGALG00000002321	114.692	137.557	146.023	145.986	149.604	87.7155	148.563	152.867	134.7	74.835	102.218	168.366
ENSGALG00000002326	6.70679	3.70478	6.12849	6.58945	9.77961	5.13447	5.6003	3.99683	4.5464	3.94723	3.5937	2.98934
ENSGALG00000002327	0.304227	0.13884	0.804172	4.34617	0.314847	0.569469	1.1361	0.399191	0.347823	0.23804	0.165419	0.0251674
ENSGALG00000002329	17.5689	8.99321	4.97735	14.4034	13.8097	6.97592	15.7116	7.39854	9.98317	5.55225	5.47473	3.35557
ENSGALG00000002336	5.25129	4.57855	5.23064	5.1675	6.13908	5.11754	4.33892	4.66595	5.49694	5.36429	6.54341	4.01835
ENSGALG00000002338	2.20999	2.1006	3.18689	2.67326	2.54551	1.9606	0.718438	1.24945	0.693598	0.611498	2.90943	0.364116
ENSGALG00000002340	5.60995	6.16357	4.99546	5.76948	9.2056	8.63379	7.14331	6.96889	8.90796	17.154	10.4792	9.12007
ENSGALG00000002341	10.0654	10.7375	8.86006	16.6731	11.0371	11.1088	10.6095	9.78634	7.98242	12.229	13.5711	12.305
ENSGALG00000002342	5.02832	5.67525	7.77611	5.82016	9.33594	8.92925	7.3571	5.83169	9.31057	9.32119	8.29042	5.43446
ENSGALG00000002345	7.46883	7.51414	8.91517	11.5625	11.9755	10.7525	12.8513	7.94037	8.28334	18.0137	9.73742	9.47265
ENSGALG00000002346	0.624633	0.46758	0.693536	0.554879	0.792662	0.670382	0.491735	0.416568	0.448367	0.383893	0.92587	0.40827
ENSGALG00000002347	8.5625	9.22515	10.0257	8.63795	7.77477	8.45956	10.204	5.61322	7.20833	4.0154	5.14413	5.13337
ENSGALG00000002348	8.90913	8.7216	10.2984	9.63461	11.1732	12.8092	7.68472	14.9762	9.57266	9.22048	25.3541	24.8425
ENSGALG00000002350	0.547019	0.784134	0.315564	0.845513	0.694662	0.576413	0.747625	0.202908	0.839417	0.323293	0.754069	0.484289
ENSGALG00000002352	30.7708	37.4141	31.8947	29.7665	22.025	24.5623	32.2869	34.4412	20.7767	40.9436	21.1217	25.4716
ENSGALG00000002353	0.561612	0.805054	0.532907	0.52488	0.890741	0.591791	0.799921	0.370349	0.549119	0.499521	0.767336	0.125084
ENSGALG00000002354	4.05373	4.03621	4.57159	7.90896	8.34672	5.49711	4.73958	3.88464	5.07823	7.2615	4.19869	3.34211
ENSGALG00000002355	0.671609	0.648644	0.735635	0.452515	0.626667	0.409306	0.816571	0.554709	0.514701	0.627333	0.455764	0.307514
ENSGALG00000002356	2.72143	2.76211	4.62546	3.55021	3.87034	4.64308	2.70171	2.43021	3.01609	4.84774	2.57156	1.05062
ENSGALG00000002358	11.5158	10.2939	11.9069	9.52833	13.2466	7.36206	9.37839	10.8684	6.06786	8.67973	25.2663	5.75085
ENSGALG00000002362	27.2347	26.2392	29.9596	23.2717	45.0967	30.2787	32.3477	30.3358	25.0321	41.672	32.085	25.1586
ENSGALG00000002363	63.4071	69.0872	88.5493	81.9129	101.341	68.9198	78.37	102.007	82.3024	55.2775	91.3543	90.2369
ENSGALG00000002364	7.91167	6.25949	8.54725	8.14356	9.03302	7.39899	7.45994	7.37633	7.97216	8.89467	9.21038	6.86944
ENSGALG00000002371	6.63848	7.42669	7.16828	8.05092	6.65009	10.3746	10.8764	8.54124	8.39536	16.6367	10.5173	14.0155
ENSGALG00000002372	6.74195	5.52393	5.62141	4.7992	7.86441	6.51208	4.35651	4.72726	4.81843	9.67267	7.11324	3.7423
ENSGALG00000002374	7.11095	4.00605	5.54949	6.53085	3.64425	6.42873	3.02532	2.60504	3.84005	2.88855	4.4384	2.98274
ENSGALG00000002375	3.56423	2.61324	3.53831	2.92155	4.93991	3.84793	3.01388	3.2252	4.46009	2.68212	4.11957	2.06398
ENSGALG00000002377	332.114	323.869	373.195	362.062	321.066	298.425	214.46	134.217	190.612	116.425	154.534	110.436
ENSGALG00000002379	63.5553	69.7056	70.4341	95.205	66.0473	55.1113	84.964	86.9347	67.2935	57.8117	68.1737	111.708
ENSGALG00000002384	9.89575	4.96156	9.49135	13.3434	3.5731	6.59394	3.32896	6.88403	3.62226	8.16834	9.49073	2.97042
ENSGALG00000002388	110.155	142.676	134.818	137.691	130.665	91.956	127.537	137.782	123.894	64.9151	109.829	167.605
ENSGALG00000002389	0.680806	0.360661	0.916924	0.482804	0.777834	0.63573	0.704266	0.36032	0.731199	0.295641	1.14154	0.245658
ENSGALG00000002392	1.94491	1.26017	0.946271	1.73114	1.31893	1.22578	1.77092	0.919981	1.17236	0.939365	1.00529	0.905771
ENSGALG00000002394	6.32118	6.51463	6.87959	5.67016	7.59279	6.90387	6.66348	4.87726	5.88783	6.55923	6.34272	4.00394
ENSGALG00000002397	53.6462	60.9601	63.6076	190.114	73.0912	84.3838	89.233	80.2657	72.7179	55.0521	76.5823	87.3394
ENSGALG00000002398	8.77829	8.10213	8.90532	9.19014	9.6813	8.10705	7.74392	8.30689	7.56871	8.48603	10.2715	7.81591
ENSGALG00000002399	7.74554	6.79493	9.38351	8.49544	11.5175	7.43365	8.98278	7.93754	7.29275	6.4477	8.93585	6.94871
ENSGALG00000002402	6.62455	6.24202	7.77732	7.11534	8.94166	7.43675	10.5385	12.7834	10.1073	12.3437	7.93873	12.3836
ENSGALG00000002403	10.2976	11.1272	23.2737	20.5963	14.2307	13.0966	12.8624	14.8933	15.4857	33.1483	10.6479	8.00147
ENSGALG00000002408	3.0979	2.6297	2.47339	2.47244	3.50169	2.32787	2.76507	2.2548	2.22458	2.2868	2.11267	1.98679
ENSGALG00000002412	4.11896	4.573	6.58706	3.70484	5.60312	3.86119	3.30572	3.99504	3.97537	3.27938	5.1734	4.73454
ENSGALG00000002414	12.4575	9.45058	10.272	17.7113	14.8596	11.2505	12.9478	12.7385	12.975	12.8583	19.8853	11.1744
ENSGALG00000002415	5.83102	4.98513	5.94113	7.38037	7.4086	4.62392	6.44183	6.56979	5.55289	4.68409	8.11656	6.52171
ENSGALG00000002417	8.95156	7.52782	7.36363	7.50664	10.4411	5.90483	5.82181	5.54294	5.85785	6.99531	5.59646	3.92727
ENSGALG00000002419	0.691067	0.639259	0.712347	0.906824	1.237	0.806555	0.874354	0.675354	0.860985	0.764652	0.894479	0.565915
ENSGALG00000002420	13.4302	7.82879	10.8481	12.16	16.3517	13.1362	15.0319	7.5623	8.8652	4.16015	4.92966	4.81753
ENSGALG00000002421	3.04824	5.08826	5.1121	6.39071	4.80521	4.1871	4.78576	9.34955	5.79181	7.31993	6.93336	8.74636
ENSGALG00000002424	1.9535	1.84472	2.05841	1.7155	2.31688	1.14153	1.97519	1.7785	1.66578	1.0049	1.9921	1.41724
ENSGALG00000002426	4.41949	3.75666	4.86912	4.7826	8.03649	4.52554	6.37601	4.84269	4.78165	5.75657	5.55789	4.26539
ENSGALG00000002427	2.86537	3.93773	5.49294	2.91319	3.49559	3.59767	3.60595	2.37104	2.88015	0.895446	4.42136	1.25567
ENSGALG00000002430	6.15302	6.35087	6.28778	7.49735	8.70663	6.60393	5.85552	7.30396	7.37512	11.0418	8.41923	8.43954
ENSGALG00000002431	81.8602	43.8003	64.013	55.5283	47.8493	41.8724	36.5942	27.3626	33.7394	42.3405	26.8071	26.6206
ENSGALG00000002433	20.3318	14.7217	16.9033	16.9165	18.3646	15.5201	14.0893	14.829	11.7239	13.5792	18.3912	9.54186
ENSGALG00000002437	1.12692	0.862514	0.513397	1.38235	1.17748	0.859956	0.786327	0.345028	0.58026	0.578649	0.424456	0.163145
ENSGALG00000002439	6.63958	5.72265	6.37647	7.37185	11.0902	8.73493	6.23104	6.89992	7.36135	7.42713	7.54397	8.45264
ENSGALG00000002445	24.6094	21.6291	23.7438	22.3021	24.5792	20.9339	22.728	27.2195	25.0724	22.5083	21.3857	29.1335
ENSGALG00000002447	48.596	39.2726	56.8368	52.7486	70.5576	51.3901	47.5769	40.3838	42.8866	27.2075	47.4955	27.8778
ENSGALG00000002448	61.8794	57.2081	71.7508	96.632	103.496	92.2438	70.0618	66.4845	68.9517	54.8996	71.674	81.1914
ENSGALG00000002450	9.16272	8.17169	7.70978	5.36204	7.06881	7.72807	7.44872	4.09126	5.721	8.80981	6.03511	3.07002
ENSGALG00000002451	1.60261	0.89391	1.39496	1.1483	0.705947	0.863592	0.731467	0.485993	1.03469	0.780231	0.919804	0.565661
ENSGALG00000002452	50.6924	37.9739	48.5061	36.5039	41.9364	46.7925	55.0441	48.5611	26.9948	19.0062	43.576	43.0374
ENSGALG00000002457	2.92677	2.70106	3.09977	2.18827	2.48269	2.51789	2.42628	2.25016	2.64851	2.13735	2.24857	2.48575
ENSGALG00000002458	4.70893	4.84562	3.59237	3.81909	5.05895	4.38218	4.29055	3.83997	4.36971	3.80255	4.15041	3.00216
ENSGALG00000002460	8.49643	6.74402	8.05203	8.98811	13.8555	8.77031	9.63748	9.09668	7.26357	6.78843	9.39077	8.55737
ENSGALG00000002461	5.24167	3.37287	5.18653	3.05195	9.27835	4.52423	9.81552	4.82307	8.11545	2.86578	4.05412	2.36984
ENSGALG00000002462	12.7292	11.313	13.0761	15.2568	17.5081	10.5715	15.2758	12.8124	8.81348	10.8413	13.3554	10.7286
ENSGALG00000002463	4.86142	4.33979	4.53761	4.02654	5.9048	4.36913	6.24623	3.92156	5.18022	3.40138	5.05978	1.48343
ENSGALG00000002466	1.07531	1.16762	1.69891	1.67332	1.2811	2.81417	1.05583	1.17418	1.20197	1.19274	3.6358	1.1963
ENSGALG00000002467	0.84749	0.444068	0.965471	0.590902	1.21441	1.2018	1.01099	0.873151	1.10193	1.06425	0.512011	0.389496
ENSGALG00000002469	13.6361	14.2721	18.9098	19.268	15.5255	15.7354	16.6204	19.3214	19.0864	23.7468	20.0035	19.7174
ENSGALG00000002470	10.8769	15.5552	12.2618	6.87979	7.29266	7.70883	4.18865	2.3724	4.76924	7.8069	3.89594	4.95244
ENSGALG00000002471	4.3381	3.2414	4.83754	4.75848	5.86415	4.69703	4.72502	4.55378	4.58791	5.08775	4.70984	4.06722
ENSGALG00000002473	18.4776	29.4384	27.1289	43.3058	26.8629	30.4283	22.7432	24.591	27.4202	25.2846	43.2721	21.3176
ENSGALG00000002475	3.53121	1.85506	2.90396	2.46419	3.3059	2.57987	2.71796	1.49918	1.50723	1.20342	3.70355	2.99912
ENSGALG00000002477	0.43521	0.408916	0.545467	0.717785	0.199726	0.487918	0.390375	0.344875	1.2052	0.467388	1.59151	0.474393
ENSGALG00000002478	41.0592	38.2763	40.5034	52.9922	52.0515	45.8227	37.5877	37.2264	34.569	32.4253	46.4836	35.3162
ENSGALG00000002479	4.50236	3.57427	5.21529	11.2882	4.68743	4.06249	3.21546	2.04708	3.90917	1.95244	1.4024	2.91947
ENSGALG00000002480	170.859	171.48	140.554	140.401	145.641	187.807	140.813	147.038	142.441	167.456	156.129	174.907
ENSGALG00000002484	1.91471	1.86453	2.20369	1.67175	2.24629	1.57553	2.25013	1.97465	4.0444	1.68651	2.57306	0.889935
ENSGALG00000002485	1119.65	1418.13	1102.36	913.282	902.923	681.634	1046.53	952.286	1052.62	852.359	830.285	999.654
ENSGALG00000002486	13.8575	15.3134	13.9607	11.3642	10.96	8.92441	10.2639	10.8015	12.7292	7.84552	9.80139	14.3716
ENSGALG00000002487	16.4221	14.785	15.9597	18.45	19.0877	15.8608	16.1738	14.9833	15.8436	9.60634	17.4073	13.1526
ENSGALG00000002488	62.5224	68.5359	71.8891	91.5483	74.711	64.8009	77.9465	88.2674	60.6148	52.7628	77.9838	119.837
ENSGALG00000002489	6.88777	6.00708	6.70734	7.96716	7.95721	9.25452	6.4872	6.338	5.88048	8.85841	6.43814	5.29379
ENSGALG00000002490	108.111	130.513	122.242	106.082	108.423	79.6724	99.9965	94.1992	103.047	41.0674	97.9912	111.078
ENSGALG00000002492	3.19327	3.16426	4.07833	4.18647	3.84318	2.03396	2.37911	2.22693	2.35935	3.85963	2.68684	1.20709
ENSGALG00000002493	0.0583252	0.155271	0.392439	8.88519	0.195013	0.138952	0.0317637	0.0357146	0.0274578	0	0.073998	0
ENSGALG00000002495	770.897	1014.01	939.223	944.263	997.06	536.789	1227.49	1232.22	987.698	416.765	1021.05	1151.7
ENSGALG00000002497	3.86148	4.33421	4.31359	3.73432	4.05443	3.80054	3.97855	3.96217	4.3657	5.82499	4.10467	3.14263
ENSGALG00000002499	6.536	5.1572	6.16002	6.49571	7.11729	8.30458	5.55512	5.84368	6.78612	6.3989	5.92697	6.01442
ENSGALG00000002500	7.56347	7.53806	8.81253	8.05329	11.0125	6.47476	12.0244	7.53406	8.37103	6.71838	6.84275	5.75847
ENSGALG00000002501	10.3097	9.59571	12.3768	10.2664	14.2977	10.8886	13.4354	14.2479	13.0078	16.3727	13.4095	12.3914
ENSGALG00000002504	8.89577	6.48369	8.07787	10.513	10.3516	11.6291	10.0264	9.73165	8.82271	9.32002	10.7363	10.1115
ENSGALG00000002505	7.45494	5.38943	6.51931	9.0128	8.38488	9.69487	7.07695	6.78456	6.89034	8.74064	9.54497	9.34691
ENSGALG00000002506	17.7963	20.3959	17.2051	17.3832	17.2808	10.8385	9.54394	9.16195	9.1907	21.3035	19.0793	8.13621
ENSGALG00000002509	68.2167	62.0845	72.3982	54.0247	70.2673	58.1272	54.9106	30.1567	48.6959	13.1887	23.0465	11.7759
ENSGALG00000002510	8.64384	9.52533	7.23502	5.88409	6.98212	5.89071	6.00873	6.18356	7.78639	6.71451	7.64496	4.70466
ENSGALG00000002514	24.0008	19.4755	19.8283	22.0619	34.6499	26.7074	24.1891	20.3891	22.7789	22.4082	33.6879	19.3756
ENSGALG00000002515	1.47374	1.50035	2.72419	4.93425	3.55576	3.02871	2.32841	3.64937	3.0344	2.30623	4.27374	1.29419
ENSGALG00000002517	16.043	23.5754	12.0539	16.2682	14.7512	13.5682	17.1245	18.9598	20.8451	13.7661	10.8894	23.5971
ENSGALG00000002519	6.33993	6.79416	6.7474	5.67996	3.46547	3.46334	3.78258	3.48653	3.19377	2.99814	13.3718	2.40858
ENSGALG00000002521	3.3522	2.61836	3.82862	2.96762	4.05153	3.4136	4.37372	3.16295	3.13958	2.82051	3.24304	1.37266
ENSGALG00000002523	7.31108	8.9782	8.90399	9.53299	11.0177	8.96632	10.7674	10.7588	8.51208	14.6634	11.445	13.6571
ENSGALG00000002524	21.5012	23.8108	23.7906	27.2075	27.0644	18.1793	25.3799	28.5868	25.1368	26.2445	24.4239	36.5828
ENSGALG00000002525	4.58271	2.90563	3.28223	3.21496	2.24834	2.1252	2.8196	1.98502	2.26171	1.41928	6.33196	1.51257
ENSGALG00000002526	18.6971	16.3778	15.2796	15.2273	13.8118	19.4191	23.0757	21.9414	17.2498	35.2004	15.2273	17.4586
ENSGALG00000002527	15.3023	11.8913	22.411	24.4673	19.368	21.1986	9.86706	12.1585	8.39313	18.2331	14.923	16.2316
ENSGALG00000002528	34.57	34.0316	36.1874	49.7709	32.8465	32.3286	36.6037	35.1411	28.6561	38.4437	41.2958	42.4499
ENSGALG00000002529	11.9426	15.7428	13.4451	15.1009	9.88266	13.2589	12.9398	14.4729	13.6404	12.3696	15.746	18.1527
ENSGALG00000002531	19.543	17.2045	19.7608	20.1828	30.251	19.6686	21.4362	17.6728	17.8339	17.1403	22.2645	16.0663
ENSGALG00000002532	2.82101	3.4239	2.82335	3.77048	4.733	2.76414	6.83906	4.40209	4.88379	5.72255	4.40648	4.91834
ENSGALG00000002535	1.52613	1.38308	1.58398	1.45666	1.28472	2.41742	1.94519	0.795323	1.54392	1.87726	1.62725	0.958965
ENSGALG00000002536	15.1983	16.9663	16.6423	27.1236	19.4471	21.2222	23.2514	30.5257	21.3052	19.0943	25.1005	30.0021
ENSGALG00000002538	7.67196	7.58414	9.86451	6.53957	8.94045	11.401	8.68287	6.91665	8.82345	25.2758	10.0189	8.24862
ENSGALG00000002539	0.64277	0.707664	0.647507	0.845094	1.03207	0.622905	0.628904	0.893918	0.461589	0.556916	0.456123	0.492081
ENSGALG00000002540	5.09126	13.5637	20.3071	9.28995	8.45948	17.5496	8.30789	10.0264	10.5355	84.9156	9.67722	14.4281
ENSGALG00000002541	11.3739	20.597	19.6287	14.7037	16.6994	16.1444	17.136	22.1868	15.1978	17.408	15.2079	18.0633
ENSGALG00000002542	10.1522	8.78267	8.49008	6.45787	11.0868	6.82465	8.29758	3.89379	6.62443	4.25296	9.52542	4.02867
ENSGALG00000002543	6.12793	5.72185	6.37587	4.93676	5.84365	4.40137	7.00042	6.67615	3.61372	4.79813	7.41145	4.09855
ENSGALG00000002544	1.18888	0.623408	1.30293	1.35523	2.00762	1.16942	1.34397	0.871388	0.746255	0.405605	0.182831	0.323367
ENSGALG00000002546	36.7783	36.3918	53.0942	23.3689	45.9979	39.1015	30.6914	17.8986	39.2115	11.1838	16.5818	7.35847
ENSGALG00000002548	12.1546	6.77596	10.6759	7.30819	13.8736	10.2093	9.67152	8.63797	11.4045	8.33883	14.6903	7.45352
ENSGALG00000002549	2.09695	1.64973	1.52675	0.731269	1.09878	1.15572	0.357938	1.47569	0.559895	6.49493	17.4517	5.18344
ENSGALG00000002551	1.99028	1.64418	1.5113	2.02693	1.82032	2.74288	2.47888	1.39907	2.06721	1.81411	1.61924	1.24039
ENSGALG00000002552	1221.99	1274.55	1174.73	553.18	786.693	625.982	519.596	223.501	625.891	66.139	122.968	51.8652
ENSGALG00000002553	1.5148	1.2626	1.83522	1.63904	2.45704	1.35867	1.53697	1.38031	1.23948	1.02063	1.48143	0.960734
ENSGALG00000002554	5.62818	6.42609	5.96087	3.68205	3.97271	1.75054	4.6998	3.48463	2.50238	2.54981	6.90254	3.25917
ENSGALG00000002555	1.9166	0.97372	2.26415	1.52461	2.34806	0.714532	1.78477	2.74139	1.15023	1.2198	2.40378	1.97403
ENSGALG00000002556	0.526961	0.252513	0.620487	0.270872	0.528576	0.59632	0.688754	0.322677	0.421732	0.801724	1.13656	0.152576
ENSGALG00000002557	9.11166	6.95951	7.54307	9.19563	8.53347	7.47252	6.19622	7.44892	8.78113	2.90316	4.25182	3.6465
ENSGALG00000002559	4.20248	2.4473	2.59567	3.32159	4.07997	2.20964	3.9962	2.80452	4.04182	3.47657	7.49777	2.50011
ENSGALG00000002561	1.02173	1.20889	1.37917	0.831117	0.97003	0.495839	1.40138	0.532952	1.15796	0.690874	1.72837	0.679315
ENSGALG00000002562	8.3144	4.36345	5.92266	8.14374	12.3424	8.56896	9.32301	8.1322	7.63051	5.94223	6.39848	4.23467
ENSGALG00000002563	11.6534	4.83383	5.73634	5.63554	15.4042	6.09322	11.881	7.46766	7.59118	9.11216	13.1516	6.08125
ENSGALG00000002564	14.6467	11.0569	9.04539	8.53809	11.2248	5.90998	13.2511	8.64122	8.36379	2.26	7.59507	5.69454
ENSGALG00000002569	99.8084	84.0627	89.8107	110.321	127.093	83.0558	93.8708	103.444	88.7186	66.7842	107.454	125.274
ENSGALG00000002574	1.24562	1.43396	2.68045	2.04513	2.3638	1.48376	1.79674	2.5562	2.31391	1.10633	1.83661	1.05273
ENSGALG00000002576	3.71721	5.106	5.47582	5.67366	17.6992	5.10908	8.45688	5.44128	7.24833	11.7793	18.6969	5.27314
ENSGALG00000002578	3.58917	3.53806	4.04794	3.18191	4.22877	3.46914	4.98156	4.79743	3.47591	5.19225	3.07045	3.30171
ENSGALG00000002579	6.13481	5.24037	13.3444	18.0929	9.41888	12.6408	6.8432	4.56769	10.2703	5.17005	2.09371	0.951345
ENSGALG00000002581	2.05279	3.68417	1.92697	1.46584	1.47812	3.58544	1.94698	1.36998	4.33248	2.54062	1.82894	0.721251
ENSGALG00000002583	3.06756	1.41978	1.80938	2.50574	5.57783	2.37079	2.53612	2.08248	2.13775	2.3754	3.47509	1.64488
ENSGALG00000002585	8.6268	7.6171	8.91289	10.1517	8.71045	7.87964	6.28521	6.80337	6.30624	4.1113	7.88835	4.22853
ENSGALG00000002587	5.9567	14.1373	17.0079	14.5854	8.1087	9.47813	10.534	5.59911	5.31875	5.2971	8.64495	5.65143
ENSGALG00000002588	7.06322	6.45813	7.77563	3.92273	5.4816	4.40501	7.3307	6.49891	5.22276	9.58706	11.7763	6.51001
ENSGALG00000002591	53.9744	63.8049	59.0335	70.7496	60.9168	44.2321	80.2575	64.4274	60.8221	52.4303	69.6483	74.4197
ENSGALG00000002594	4.06896	4.99772	3.86284	4.86923	5.44671	2.84657	3.68151	3.66485	3.34461	2.54173	2.81335	3.44088
ENSGALG00000002595	95.8879	111.175	91.6495	103.543	93.0459	82.0265	100.206	88.4134	82.8751	77.0543	103.453	93.7952
ENSGALG00000002597	52.3098	37.1352	21.406	34.2314	20.2743	56.6259	34.8294	21.7537	38.2494	32.0945	22.1738	27.7052
ENSGALG00000002598	11.2796	11.6448	12.0703	10.1284	14.6528	10.0111	9.55548	8.72764	6.91816	10.2591	13.7805	7.54213
ENSGALG00000002603	9.9614	11.2508	11.6881	10.285	11.9345	9.07925	10.491	7.16902	9.93747	7.20507	9.6981	6.67791
ENSGALG00000002604	22.5635	21.7131	20.876	24.5403	29.0628	28.6029	26.2723	20.3587	15.311	25.7876	22.883	24.3704
ENSGALG00000002605	30.6595	36.4611	36.9334	36.8112	34.3368	29.0568	36.9691	31.6552	29.394	31.3695	32.5571	31.1024
ENSGALG00000002606	11.771	10.3442	13.4085	11.7018	12.8833	14.1893	11.2366	14.086	11.3604	18.2263	11.2838	10.4119
ENSGALG00000002610	12.6912	33.2041	24.7189	15.0676	14.7875	10.7414	11.7398	7.84565	10.6915	6.76262	10.6317	5.45039
ENSGALG00000002612	22.5289	19.1993	21.3706	24.9785	28.1323	22.8199	19.9176	18.1703	22.1894	14.1723	22.733	21.5537
ENSGALG00000002614	3.34283	0	0.36395	0	3.25541	0	0.247446	3.06046	0	0.197508	6.05283	0
ENSGALG00000002615	7.29671	4.36547	4.09131	4.15674	5.91963	3.83909	4.76009	3.45759	4.13909	3.54614	8.27609	3.50871
ENSGALG00000002616	13.0332	11.0926	11.3486	18.2442	14.4616	19.349	14.9785	16.067	11.8652	29.6616	10.9182	14.6505
ENSGALG00000002621	1.37761	1.00273	2.0533	2.70539	1.82689	1.89024	2.33619	1.9861	1.97024	8.10771	2.83186	1.5349
ENSGALG00000002622	1.69744	0.970717	0.616885	0.61694	1.48894	0.898647	1.11273	0.827672	0.887895	0.822575	0.997022	0.455071
ENSGALG00000002623	44.9048	40.7125	31.5323	51.9153	28.5941	24.9156	38.1532	27.0428	35.6236	23.3637	33.9611	11.1005
ENSGALG00000002624	8.07589	6.87559	7.19661	8.67494	12.5367	6.30912	8.75336	8.91894	6.23363	6.41464	7.50986	8.77619
ENSGALG00000002626	14.8937	14.546	16.5215	13.3347	13.5703	23.7683	21.7917	22.0279	26.9518	47.9845	22.7067	22.3225
ENSGALG00000002629	13.8584	11.0309	12.3391	16.6944	15.6782	15.5539	14.7721	12.8143	11.5074	17.8846	15.8815	10.8279
ENSGALG00000002630	2.12134	2.25894	2.95523	2.45269	2.77862	2.04496	2.26291	1.62037	1.77083	1.25105	1.74801	1.10178
ENSGALG00000002631	1.06765	0.974488	1.19728	1.02633	1.86987	1.96215	2.32576	1.75581	2.12536	1.85639	0.735325	0.282631
ENSGALG00000002632	14.1908	13.8995	14.1622	11.2607	15.0698	11.7742	14.0713	11.2035	11.5755	11.8677	19.9291	8.73444
ENSGALG00000002634	11.6742	10.9127	11.4132	13.1981	16.3669	10.697	12.4278	9.05698	8.621	9.92276	10.4997	8.07567
ENSGALG00000002637	0.888705	2.78647	1.49491	1.29201	1.70582	1.17623	7.79755	3.68837	4.23025	7.09094	8.08052	4.00269
ENSGALG00000002638	23.5206	37.7368	33.235	38.76	31.8594	25.2815	34.7679	46.4902	33.3251	18.794	20.4687	77.8813
ENSGALG00000002639	11.0236	9.67469	10.1267	15.7678	13.7588	16.0433	13.0983	10.9782	10.4103	14.2348	10.1436	6.83632
ENSGALG00000002643	11.4081	26.3603	22.2366	9.51358	16.0673	11.911	10.3143	3.76196	8.58697	5.98208	5.73838	1.20224
ENSGALG00000002644	599.547	645.777	682.091	554.649	630.893	539.088	674.42	397.805	437.607	403.417	428.576	425.098
ENSGALG00000002646	2.61734	1.1124	2.08547	4.20566	2.91706	2.50238	2.62572	2.96638	1.61046	0.93613	3.00024	2.16711
ENSGALG00000002647	0.235499	0.163003	3.81612	0.242106	0.183727	0.3226	0.192378	0.273989	0.177386	0.114653	1.2997	0.0818237
ENSGALG00000002648	3.54892	2.87715	4.65312	3.41701	3.10691	2.63095	3.18813	2.92815	3.07899	2.07492	3.06066	2.7567
ENSGALG00000002649	12.0582	12.3954	9.85559	10.3535	10.0904	7.20564	7.70869	10.5762	7.12509	7.37238	9.22386	10.3274
ENSGALG00000002651	12.9879	9.88409	8.11745	12.8182	12.5838	13.2019	12.2224	10.6464	12.783	17.8735	8.83219	11.5924
ENSGALG00000002653	4.84586	4.30474	4.65927	5.09402	5.3334	4.31121	5.38156	4.08333	4.68457	4.07921	4.95348	4.29174
ENSGALG00000002655	22.9315	17.6387	21.9318	23.9336	25.8684	21.1483	26.9916	21.0712	17.005	15.6354	26.4637	19.3455
ENSGALG00000002656	19.0526	17.5691	17.3068	22.2684	28.0156	25.7369	21.8161	19.4171	19.5905	29.2706	23.7497	19.3141
ENSGALG00000002658	5.26618	4.60355	5.37084	4.39689	6.29438	4.94769	4.42021	4.42499	4.71889	5.36499	5.32351	4.27058
ENSGALG00000002659	15.6774	13.6337	16.4479	17.7778	19.7054	16.5374	15.3871	13.2265	11.6776	21.8801	17.415	15.6755
ENSGALG00000002661	63.1638	53.9443	59.2528	73.0074	98.7951	69.5286	77.9633	76.78	85.8925	76.7969	101.235	99.9846
ENSGALG00000002663	2.53503	2.95911	3.38968	2.39816	2.67005	1.98239	2.44076	1.86275	2.09167	1.08815	2.55335	1.34472
ENSGALG00000002664	19.5884	24.3426	24.0031	28.1285	30.1505	27.1665	31.0071	22.3868	25.5968	16.1544	23.0225	19.5008
ENSGALG00000002665	3.72248	3.45519	2.96898	2.00927	4.17095	2.48976	4.55318	2.68166	2.43654	4.43383	2.52555	1.06052
ENSGALG00000002666	6.02003	6.2986	8.95634	5.45792	6.5421	5.06078	8.20847	6.58197	10.1913	10.3238	5.1045	5.07698
ENSGALG00000002667	17.1225	15.2609	20.6761	15.2501	22.9717	17.6786	6.88402	6.04761	12.6344	4.26279	10.0957	2.51768
ENSGALG00000002670	73.4963	79.7815	70.3376	80.4383	61.4893	79.9061	92.5853	100.964	80.1317	85.2803	95.0151	135.116
ENSGALG00000002672	3.05102	2.07201	2.81629	2.57505	8.31597	2.89262	3.1649	3.30438	3.08762	5.86705	6.25396	3.67178
ENSGALG00000002673	14.1162	13.784	15.1831	18.0961	15.3912	22.2052	15.9251	17.7514	16.2446	41.7133	12.0997	19.3973
ENSGALG00000002677	15.3654	13.9749	12.0448	12.4303	13.8003	13.3198	11.0355	12.0731	13.1626	14.1149	12.1714	11.908
ENSGALG00000002678	3.7146	2.73743	3.38192	3.11009	5.89704	4.11259	4.23167	2.91391	2.81206	3.463	4.71277	1.63316
ENSGALG00000002681	2.54915	2.50378	2.80643	3.08953	4.26809	3.43859	4.89377	2.99357	2.23574	1.82759	2.6139	2.14347
ENSGALG00000002682	3.27852	3.94457	3.79594	3.47197	3.80819	5.35077	3.826	3.71527	4.07906	10.8181	4.65918	3.93265
ENSGALG00000002683	18.4667	14.8607	23.0017	21.02	21.7389	21.1853	21.5631	16.6139	16.7149	31.3642	16.1409	14.9223
ENSGALG00000002686	5.48469	2.96869	5.27012	4.03058	4.95871	2.34492	4.42464	3.30273	2.74274	3.55938	5.00955	2.71482
ENSGALG00000002688	0.259482	0.165788	0.349183	9.84592	0.115679	0.247272	0.0565251	0.190668	0.293175	0.378987	0.460892	0.120209
ENSGALG00000002689	5.3002	6.20839	4.96474	6.55616	7.74881	4.82797	4.92398	4.31461	4.78487	4.36393	6.13111	5.3802
ENSGALG00000002690	2.93054	2.95345	3.70887	3.16926	3.9077	2.40616	2.91833	3.0506	3.41947	2.77704	3.66491	2.50916
ENSGALG00000002693	6.03464	3.62698	5.33497	4.98253	6.06552	4.36593	4.09293	3.19648	3.57295	3.71753	4.90845	2.72274
ENSGALG00000002695	12.2537	10.7505	12.1477	16.352	11.2518	11.6871	14.6424	15.7159	11.6068	8.72567	12.4479	14.0455
ENSGALG00000002696	402.26	453.031	552.197	463.668	425.284	431.104	464.309	346.856	322.611	297.624	334.689	383.847
ENSGALG00000002697	6.91785	8.62823	6.75053	8.48358	5.83579	6.60142	7.49324	6.99766	4.98404	7.7919	4.00046	5.62166
ENSGALG00000002699	3.32225	2.12817	2.53225	3.3637	3.53878	2.82377	3.27933	2.85018	2.54153	2.54832	2.46972	1.01202
ENSGALG00000002701	6.87154	6.4839	11.837	6.42211	6.55223	6.88924	5.69648	4.62846	5.48139	7.22518	4.96443	3.736
ENSGALG00000002702	10.6189	7.2204	6.47505	5.62379	7.23655	8.06373	7.38537	5.02574	6.33214	7.16235	6.17482	4.00978
ENSGALG00000002703	13.6638	12.4435	13.9276	19.5744	16.8422	13.8467	18.2366	16.7836	15.63	30.3321	15.6019	13.5338
ENSGALG00000002704	2.99213	1.37923	1.93051	2.99562	3.06982	1.66979	3.33936	2.20866	2.17659	0.897979	0.863236	0.835484
ENSGALG00000002705	47.6742	43.032	78.3424	94.049	61.3024	74.0139	91.0509	106.096	75.5995	102.951	67.7733	104.311
ENSGALG00000002706	10.3143	11.1351	11.3668	10.7794	8.8963	7.73017	8.26291	9.70769	8.73463	6.36608	11.1318	9.93252
ENSGALG00000002707	1.09367	1.4293	0.947719	0.534302	1.08041	0.977073	1.16415	0.974103	0.865918	0.847091	1.48217	1.06514
ENSGALG00000002708	130.403	139.902	183.019	83.6595	177.28	164.092	262.208	154.716	172.181	173.151	131.894	197.674
ENSGALG00000002709	18.6744	11.369	12.5928	14.4417	22.8528	14.7502	15.0344	16.9277	13.849	17.8793	17.2342	12.8398
ENSGALG00000002710	12.4337	9.78619	14.9536	13.088	13.7428	11.0697	13.2903	14.5651	10.9312	21.0864	15.3829	11.0014
ENSGALG00000002712	10.2596	2.29594	2.3945	4.14695	16.0548	3.2755	17.5619	6.32698	1.69661	15.3017	3.83229	10.29
ENSGALG00000002715	3.39897	2.78089	2.98264	2.95888	4.20017	2.93848	2.79192	3.08998	3.17758	3.80447	4.66914	2.12183
ENSGALG00000002716	13.3571	13.659	10.0079	10.1575	11.8503	6.54323	10.6988	8.74715	7.82032	6.25558	10.2762	13.4741
ENSGALG00000002719	8.82131	7.28011	8.96067	10.7247	12.6157	10.6315	9.50128	8.54223	8.87057	10.203	11.1332	7.65067
ENSGALG00000002722	2.579	1.88992	2.89212	2.59174	4.66694	2.36185	3.08087	1.91883	2.57184	3.62839	4.64416	1.44527
ENSGALG00000002723	9.70536	6.88027	7.23548	7.43601	6.52441	8.74348	7.94552	6.3813	8.12266	15.298	6.10493	5.0167
ENSGALG00000002725	7.04517	5.32994	4.97755	5.52523	10.8622	5.15223	8.94904	5.62093	4.37479	7.44842	6.85351	5.88442
ENSGALG00000002726	57.1983	67.7088	66.0909	63.7708	65.1776	85.1913	68.2788	65.9722	65.7555	70.8325	70.108	79.1865
ENSGALG00000002728	1.43414	2.21841	3.6059	3.6542	2.33868	1.34868	1.90736	2.55133	3.89457	2.86636	3.27514	7.046
ENSGALG00000002729	2.44963	2.49693	3.08492	3.13417	3.51854	1.85688	1.92618	1.7647	1.88708	1.35524	3.4569	1.48681
ENSGALG00000002732	12.7544	14.4166	13.9952	33.611	13.6761	35.3357	24.0832	33.7045	25.0142	59.2956	15.4025	34.0686
ENSGALG00000002734	10.732	8.73209	13.6848	11.2236	10.804	14.3761	11.8356	13.262	12.0946	39.232	11.8439	14.7906
ENSGALG00000002735	10.704	12.1664	11.7448	10.678	8.13542	7.76709	11.6587	9.29283	8.52986	18.6117	8.85834	15.2038
ENSGALG00000002739	7.56636	5.96077	8.10376	9.17002	8.92629	7.33652	7.9226	7.88168	6.13397	8.25656	10.8233	5.6589
ENSGALG00000002740	0.673531	0.564619	0.610673	0.495547	0.942319	0.460894	0.390215	0.403652	0.566694	0.366282	0.709069	0.149372
ENSGALG00000002745	10.608	8.89465	12.5201	9.49811	12.9447	12.1461	10.9955	9.82649	11.6237	8.99436	11.7456	7.81314
ENSGALG00000002746	4.27462	4.42426	4.77569	4.47295	4.58604	4.86342	4.61237	4.17822	4.69427	7.88681	3.19314	3.26653
ENSGALG00000002747	8.00121	6.78691	8.51068	13.6036	9.97757	8.37792	11.3632	10.6848	7.92765	10.1176	12.0421	10.1162
ENSGALG00000002749	6.99382	6.09922	5.61177	4.99621	7.57075	8.5703	12.5428	9.27889	8.22176	10.4448	9.07715	12.5922
ENSGALG00000002750	15.3354	13.0358	15.5662	18.1553	21.8643	17.8714	15.4567	16.0681	13.4657	16.5263	18.9129	13.3741
ENSGALG00000002752	0.90242	1.2952	1.58398	0.990075	1.88034	2.43031	1.66667	1.97008	1.99487	4.25018	2.14049	1.63588
ENSGALG00000002755	0.563334	0.778868	0.937405	0.666603	0.881009	0.714325	0.742233	0.60088	0.650171	0.519767	0.541797	0.4788
ENSGALG00000002759	9.244	6.57998	9.64423	9.22963	14.6914	14.9718	9.15134	8.29539	9.61303	19.2468	10.2826	8.84162
ENSGALG00000002761	9.213	8.72605	8.63586	9.74196	11.629	11.8471	7.28975	7.50283	7.27516	8.2219	7.19252	4.67608
ENSGALG00000002762	8.50853	6.73844	9.02938	9.32212	10.1397	17.3483	7.81513	7.37981	11.6803	17.0448	7.87888	7.2691
ENSGALG00000002763	34.5105	24.3729	28.6623	26.081	38.0115	45.2923	32.8459	17.5637	13.7318	11.8209	17.0659	12.0356
ENSGALG00000002764	39.9967	43.5645	42.9854	55.6286	68.9943	61.0223	46.1246	42.585	44.8521	38.8257	51.6558	50.2931
ENSGALG00000002765	17.3039	16.4162	19.8883	23.2182	18.1686	15.296	17.997	19.7646	19.0791	9.81434	20.7859	19.0421
ENSGALG00000002769	11.0441	5.81153	9.59375	9.73592	10.0279	12.4088	7.00867	6.05145	9.53053	4.71261	6.29248	5.25302
ENSGALG00000002771	141.46	125.139	97.992	120.684	127.325	46.8642	138.14	101.752	110.117	56.5405	167.075	53.9789
ENSGALG00000002773	48.3165	53.3125	47.8356	67.2185	79.2871	46.0978	57.9889	60.468	54.4605	27.3315	53.5353	57.0241
ENSGALG00000002774	19.3904	14.3336	22.0098	21.7432	24.6316	17.5939	20.05	19.4252	17.726	19.2613	28.1549	17.6118
ENSGALG00000002775	0.402666	0.463087	1.71591	0.481702	0.556485	0.460462	0.280692	0.118352	0.561108	0.490097	0.592608	0.130579
ENSGALG00000002777	22.2017	24.9048	21.5721	24.7332	19.374	19.4925	17.6823	16.5	12.9297	12.2706	11.4975	15.5395
ENSGALG00000002778	42.8626	43.9692	43.2065	52.522	40.0291	42.1099	59.3796	60.2498	50.696	67.199	53.1288	68.088
ENSGALG00000002779	2.3861	2.1401	2.58295	1.75871	2.27345	1.87393	1.99224	1.51179	1.84974	1.45668	1.99591	1.02868
ENSGALG00000002781	1.13354	1.15729	1.65776	0.851891	1.32196	1.05793	0.496404	0.372099	0.533639	0.256021	1.56417	0.270685
ENSGALG00000002783	27.0696	19.2555	31.6769	29.7019	62.5805	15.0432	23.6819	35.215	15.9167	25.6035	103.307	11.4995
ENSGALG00000002784	6.34424	7.63291	8.71891	6.03734	5.62117	4.85446	5.06845	4.07063	5.33385	3.18368	5.62882	7.68238
ENSGALG00000002786	7.06345	2.73513	3.17375	4.48988	10.841	5.89252	5.10307	5.47567	5.53091	8.27872	17.3497	5.06812
ENSGALG00000002787	8.933	7.73731	9.73217	11.2387	10.346	8.12461	8.32296	8.53225	7.42235	6.18748	9.77549	8.3931
ENSGALG00000002789	0.583376	0.374065	0.320068	0.691784	0.706111	0.496895	0.48168	0.391791	0.366182	0.618425	0.927161	0.417736
ENSGALG00000002790	1.5159	0.971161	0.635753	1.17487	1.7307	1.08636	1.63768	1.55461	1.38087	1.06503	0.891261	0.813597
ENSGALG00000002796	11.3009	9.8996	11.1237	13.8847	13.4279	10.0623	11.1248	10.3452	10.4483	7.24941	12.8004	10.1374
ENSGALG00000002797	10.243	7.69215	10.0508	10.8947	18.7214	9.56068	12.3222	8.05082	8.74456	6.97782	14.6926	8.14476
ENSGALG00000002798	3.82311	3.6956	4.92204	3.57305	4.59186	3.15022	4.44709	3.12515	4.56067	3.34308	3.72023	3.94415
ENSGALG00000002800	9.82025	7.16879	5.88721	7.48475	6.51642	12.2372	5.76291	9.1523	8.33513	3.70854	5.06722	7.03388
ENSGALG00000002803	9.26055	6.89438	7.66717	9.41537	10.5576	8.76579	6.67618	6.81334	7.03698	8.95674	8.92116	6.23844
ENSGALG00000002805	15.4749	14.5328	14.273	18.9853	17.5419	13.1045	14.7276	14.7384	10.4887	7.46954	20.1448	15.3537
ENSGALG00000002810	9.76572	10.3694	8.56657	8.91778	10.0732	11.7327	10.5453	8.56719	7.56137	19.0723	11.6799	9.39822
ENSGALG00000002813	943.931	1122.46	1107.5	1020.78	1049.37	988.533	1029.14	786.451	817.817	742.492	819.611	916.02
ENSGALG00000002816	5.68641	3.77212	4.46028	4.99504	8.02301	4.48485	5.44337	3.85619	4.39827	3.80093	8.6928	2.92701
ENSGALG00000002818	8.51663	6.21637	8.58332	6.87523	8.72011	7.87998	7.72139	4.96953	6.76619	3.77813	7.54513	3.28553
ENSGALG00000002820	3.31129	3.27619	2.66072	5.01977	3.98107	2.91943	3.46464	3.44855	2.2094	5.10923	4.03568	3.53303
ENSGALG00000002823	5.08464	3.6702	3.25281	3.85907	5.36265	4.51206	3.23369	2.67469	3.72711	3.19817	4.63257	3.04322
ENSGALG00000002827	14.9601	15.3582	16.3447	20.5339	17.2097	14.409	17.3079	18.8713	16.9933	11.5499	17.6876	23.4484
ENSGALG00000002829	9.11975	6.37621	7.35772	7.85847	10.8267	8.10635	9.1584	7.9052	8.44668	6.3705	8.22991	4.36502
ENSGALG00000002830	81.2782	62.9514	76.7904	79.2354	69.4536	113.648	121.545	136.145	108.479	140.672	93.8489	139.241
ENSGALG00000002831	2.51634	2.41294	2.48492	2.39856	2.2743	2.31144	2.01809	1.80915	2.47533	1.31041	1.82657	0.898947
ENSGALG00000002832	19.7411	14.862	14.8215	13.0124	12.7813	12.699	14.1392	10.379	13.1725	9.98758	16.0857	12.6586
ENSGALG00000002835	12.2177	9.21378	10.2197	15.0314	13.3713	12.7403	10.9732	11.406	10.7303	8.75168	10.7743	8.0957
ENSGALG00000002836	3.84768	3.25246	3.02483	3.61456	5.08407	3.1894	3.06754	2.86615	3.54806	3.37957	3.64863	4.59405
ENSGALG00000002837	859.532	1121.68	1125.28	1034.5	970.927	810.772	1517.42	1145.79	1159.62	663.317	1168.48	1235.18
ENSGALG00000002839	8.88287	9.45904	8.32451	8.37983	11.7128	7.89857	8.99381	9.03995	10.052	5.48194	13.5979	9.41839
ENSGALG00000002841	10.7883	10.2158	11.9906	15.8862	14.065	23.7486	15.4268	12.0586	10.3055	38.5113	11.8616	11.5957
ENSGALG00000002843	9.81076	8.38271	9.09139	10.6881	16.1722	7.20777	9.00082	8.53757	9.05286	6.74509	11.5278	4.24106
ENSGALG00000002844	18.6093	14.7487	13.3109	16.7622	16.4328	14.2046	11.0858	14.267	11.1241	7.58344	15.4956	6.57885
ENSGALG00000002845	10.2947	11.9127	14.8802	19.6984	12.238	12.135	10.898	8.31742	10.1908	6.7276	4.48648	7.95183
ENSGALG00000002846	1.07573	1.12642	1.30687	1.4913	1.97822	2.00751	1.42554	1.03198	1.28294	0.698296	0.932612	0.581406
ENSGALG00000002847	13.1412	12.3975	10.906	12.4121	13.5195	9.88211	12.8327	12.9774	12.7997	12.049	11.3656	8.15483
ENSGALG00000002849	5.4822	6.57292	7.28629	10.5129	9.91178	8.12658	7.20964	5.47058	7.37935	5.04148	6.54318	5.78489
ENSGALG00000002850	6.41985	5.13432	6.1344	7.27495	7.61712	6.62757	5.20064	6.23243	5.21973	4.28944	9.14611	5.15818
ENSGALG00000002852	7.88668	7.27543	8.62051	7.85691	7.61468	9.21623	7.24766	6.40415	6.47311	7.95156	7.44797	6.7742
ENSGALG00000002853	4.16623	3.89199	3.93939	4.52204	5.68808	4.53413	6.157	3.90787	3.88702	4.20649	5.02147	4.34264
ENSGALG00000002854	1.69403	1.23594	1.64276	2.45735	2.11409	3.17673	2.1847	1.65143	2.12903	2.11215	2.27315	0.848298
ENSGALG00000002855	1.91039	1.91135	2.89568	1.50095	1.95368	2.18809	0.685972	0.411358	0.998186	0.24274	0.466104	0.328233
ENSGALG00000002856	22.0284	21.0707	22.0178	29.2344	24.3162	23.342	28.2702	29.8161	27.4318	35.904	25.7849	26.1336
ENSGALG00000002859	32.5954	26.7529	19.7944	40.9891	29.8108	27.4111	29.4283	37.4652	29.3135	19.441	20.9519	35.1169
ENSGALG00000002861	2.34548	1.8612	2.59231	2.57147	2.62664	2.53867	2.92314	2.22338	2.36762	2.59398	2.4464	1.29292
ENSGALG00000002862	10.2708	8.38616	8.49869	11.8576	13.9041	11.1107	8.60086	11.449	9.55063	8.74675	10.1529	9.4278
ENSGALG00000002863	57.7388	43.991	56.267	59.1414	55.3649	41.0756	55.0366	51.5739	34.8906	46.4615	42.3831	54.841
ENSGALG00000002866	13.1094	10.8468	12.2001	10.5339	14.7338	15.7951	11.0837	11.7365	10.9999	12.8747	20.9398	9.06311
ENSGALG00000002868	712.881	854.361	881.023	794.007	699.239	617.266	879.836	683.938	661.474	533.706	698.713	735.172
ENSGALG00000002869	6.87048	4.36981	6.08934	6.38238	6.62937	4.59192	4.75182	4.55604	4.5077	2.61084	6.21869	4.21259
ENSGALG00000002870	13.0589	11.0429	12.6344	12.0253	14.6078	11.8382	12.5851	11.7594	12.9283	13.07	16.3446	12.0475
ENSGALG00000002871	3.14144	1.89698	2.77102	2.08562	3.36242	2.11059	3.1817	2.31069	2.75039	4.67451	2.43024	2.51796
ENSGALG00000002872	6.48702	4.85049	4.10812	6.1044	7.31271	10.4092	6.79853	9.40049	4.63157	16.7407	14.7163	6.30817
ENSGALG00000002873	7.60201	8.12916	6.03803	9.03794	16.957	8.21713	6.67746	5.24909	5.92284	4.51601	7.43987	6.13711
ENSGALG00000002874	10.2738	9.26849	8.52838	9.0068	9.48683	8.42526	7.29543	7.36976	7.28363	9.77645	9.60437	6.07055
ENSGALG00000002877	5.9498	5.44784	5.36775	6.98448	5.41505	6.16765	5.90867	4.99216	6.2998	4.23475	5.06722	4.32762
ENSGALG00000002878	12.583	11.4038	10.1891	13.7353	8.92437	10.7062	9.44542	11.3941	10.6678	13.3527	20.7328	12.8824
ENSGALG00000002880	26.9859	28.8383	22.9576	23.6094	20.0864	20.3596	22.3875	19.9098	23.9653	13.8077	20.6085	21.3009
ENSGALG00000002881	50.7782	60.322	66.1277	64.6155	54.8436	43.7385	71.4385	65.9478	44.1469	35.4706	59.1411	86.0797
ENSGALG00000002882	7.5851	6.37023	8.53812	7.14249	8.23041	6.51217	8.44869	7.92215	7.95018	7.45531	5.66505	5.967
ENSGALG00000002883	5.22265	3.41332	5.10466	3.91867	4.03155	3.18919	3.26124	3.97084	3.78869	2.62236	4.31464	3.96313
ENSGALG00000002888	3.49343	3.40629	4.57837	3.95053	4.39609	7.2411	4.45993	4.74958	5.58204	14.4537	5.04245	6.07937
ENSGALG00000002889	4.1282	3.92087	4.03707	4.55794	4.881	4.64865	3.92109	4.6035	4.55802	4.58763	3.64999	3.81301
ENSGALG00000002891	54.0209	77.6386	72.5777	89.7399	63.4197	46.6557	52.56	49.2549	56.2908	30.0272	47.4339	58.7944
ENSGALG00000002892	0.701666	0.704482	0.719411	0.815032	1.51935	1.26566	0.884345	1.10483	0.915468	0.805216	1.18271	0.859077
ENSGALG00000002893	7.72079	5.90564	4.17666	3.37923	8.51405	3.23833	3.40522	8.25685	1.5102	9.56264	15.0726	7.27317
ENSGALG00000002894	21.8675	24.4043	21.5327	22.476	16.7581	19.9532	16.6511	16.3256	18.958	19.5247	16.7988	17.9029
ENSGALG00000002896	5.56922	4.52956	5.6061	6.59159	5.16434	5.45864	4.69674	5.98804	4.62432	3.8518	10.7099	6.63627
ENSGALG00000002898	6.05636	8.41199	8.10203	14.6684	4.96461	10.9847	9.46461	15.0289	9.84476	10.79	11.7484	13.2661
ENSGALG00000002899	4.66892	3.59881	5.34532	7.03828	4.23472	4.96814	10.5644	6.316	4.6351	3.68542	4.31253	5.56573
ENSGALG00000002900	6.64311	7.04297	5.68526	8.03307	13.6387	17.5269	10.5996	7.42197	7.81845	21.916	8.8718	7.99748
ENSGALG00000002903	13.0667	14.2968	13.0418	17.248	18.3164	18.1054	18.2426	14.4351	11.3939	26.2605	17.1761	15.9394
ENSGALG00000002904	8.32759	6.77725	7.95384	9.26257	9.0695	8.63727	6.75966	7.17389	6.52901	6.08916	14.9843	5.86749
ENSGALG00000002906	13.2675	11.9859	15.9597	20.7284	21.6244	15.7446	20.1008	28.2411	27.1284	23.7367	26.1772	29.5187
ENSGALG00000002907	15035.8	11584.2	10158.3	10237.2	8636.59	11438.3	7614.13	8180.84	9321.59	4852.08	7573.93	11709
ENSGALG00000002909	37.3916	16.5054	15.3294	12.3614	19.6495	22.3297	6.68136	14.9022	9.85493	25.1134	44.4279	12.6853
ENSGALG00000002910	21.6317	22.1449	20.1838	23.1026	27.5404	20.2764	22.67	23.96	21.3693	15.3967	27.8909	35.119
ENSGALG00000002911	10.232	13.3125	6.21866	15.7544	18.1311	11.9397	15.6479	10.3221	11.4589	9.6314	18.7251	9.32106
ENSGALG00000002913	30.3832	24.3808	22.4834	27.9333	39.0351	27.9363	35.2499	27.5092	23.8878	24.3271	31.2463	19.9951
ENSGALG00000002917	7.20619	6.70809	7.64249	6.52994	7.23884	7.75089	7.04209	5.79154	6.41109	7.43648	6.2705	5.67605
ENSGALG00000002919	10.3748	10.7993	11.0974	9.05361	15.5038	17.9011	16.89	13.7732	11.9878	38.5846	14.4088	11.3331
ENSGALG00000002921	18.8225	13.2856	17.504	13.3766	19.0819	13.221	12.4126	11.9391	13.3489	9.00602	10.7925	11.9788
ENSGALG00000002922	14.3596	9.56	15.0201	10.4605	16.5044	13.7707	11.095	10.3703	11.7463	9.88731	14.0759	6.62411
ENSGALG00000002923	2.38606	3.12717	3.44761	7.76211	12.5294	8.25339	6.54717	4.38321	3.54267	4.803	2.61972	1.54115
ENSGALG00000002924	3.14894	3.06546	3.40306	3.37035	2.43236	2.41398	2.90911	2.49458	3.18992	1.47994	3.17763	2.16652
ENSGALG00000002925	8.00833	9.31422	10.9464	10.312	11.0179	8.57482	9.70148	9.28449	8.61255	7.97102	10.8715	8.35774
ENSGALG00000002928	10.5349	9.16012	8.4564	11.0361	14.6672	13.0679	12.6061	10.5074	11.2128	15.1474	11.8492	10.4802
ENSGALG00000002929	37.8596	36.1151	39.8902	43.9862	37.7501	35.1479	40.1166	42.7941	35.3074	26.6918	40.7855	45.1679
ENSGALG00000002930	22.1668	23.1248	23.3585	29.3298	17.4638	17.4877	13.9481	16.5909	11.5235	13.1273	15.8044	15.4036
ENSGALG00000002931	0.474649	0.730075	1.06455	0.197158	0.646561	0.816679	0.689313	0.710465	0.496558	0.641899	0.602195	0.24432
ENSGALG00000002932	299.207	326.694	366.313	344.883	404.07	249.839	343.365	277.754	225.383	191.941	280.96	232.003
ENSGALG00000002937	14.3223	12.1514	13.8558	16.1183	21.9754	14.086	14.5428	14.3711	13.3997	14.0464	15.6923	15.7184
ENSGALG00000002940	9.98302	5.84294	9.48735	11.6795	6.38479	8.8395	8.39861	9.32485	8.14769	7.73756	7.88151	10.4981
ENSGALG00000002941	8.7471	6.92045	7.45492	8.37676	10.5785	7.59063	8.50563	7.03822	8.19371	6.00726	8.25471	6.50941
ENSGALG00000002942	6.83703	5.05623	6.91365	7.83492	8.82	8.53593	6.50986	7.75683	7.08055	12.9134	9.81559	6.74299
ENSGALG00000002943	24.5174	23.7074	28.126	25.6767	34.4928	24.6018	22.9825	20.9446	21.7072	14.436	25.1818	21.9878
ENSGALG00000002944	2.30939	0.72532	2.74254	1.10342	1.85086	1.40636	1.09517	0.786505	0.861203	0.663228	0.77364	0.961668
ENSGALG00000002948	54.2981	63.3822	49.1467	55.6285	45.9479	38.3945	51.7033	52.8296	42.2714	26.4847	53.7598	74.2472
ENSGALG00000002952	14.197	12.428	8.47724	24.9515	13.6035	15.1542	14.5395	21.3381	20.0679	18.1996	14.2692	16.3783
ENSGALG00000002954	11.6196	11.0047	9.41987	12.7294	10.8386	11.1896	9.7409	10.1088	11.0027	11.4817	11.0607	7.81047
ENSGALG00000002955	39.6953	15.2325	16.5051	8.07363	14.062	10.0639	7.01122	7.17161	4.96647	3.74055	4.33862	7.97288
ENSGALG00000002959	84.2435	77.9881	72.2478	113.043	56.6034	49.8697	80.7059	100.573	50.3316	67.9562	79.117	105.042
ENSGALG00000002960	0.153785	0.0614101	0.280242	6.91685	0.299943	0.160288	0.104689	0.141252	0.180994	0.187176	0.268276	0
ENSGALG00000002961	3.76662	2.91704	3.55195	2.84021	3.67322	3.21209	4.10258	3.61691	3.38523	4.32398	2.22647	4.16406
ENSGALG00000002963	12.518	7.35262	6.62896	8.26374	13.3979	7.63309	7.89934	8.94273	10.1492	10.9433	21.2387	8.97484
ENSGALG00000002964	2.74898	2.50265	2.61652	2.53746	7.38522	2.05163	2.80934	2.06775	1.44592	1.45607	2.33588	2.31903
ENSGALG00000002967	3.61067	3.11206	5.33192	10.7834	11.5844	13.2436	7.20349	9.28158	4.52719	20.6679	6.19104	4.07823
ENSGALG00000002968	1.13542	1.05037	1.19369	1.24686	1.38408	1.05663	0.981621	0.842998	1.12249	0.95009	1.18843	0.690372
ENSGALG00000002969	5.12319	5.0133	5.08459	5.15365	5.2955	4.40587	4.30739	4.40556	4.32814	6.11217	6.38347	3.361
ENSGALG00000002971	8.0973	5.65103	8.14162	7.93373	9.16644	12.6019	7.08654	7.13462	9.77193	13.5617	9.09927	7.02497
ENSGALG00000002973	21.4348	19.728	20.143	24.3491	22.5732	18.9815	25.1322	25.0201	21.0116	17.035	20.4631	33.0931
ENSGALG00000002980	1.63168	1.11379	2.34587	1.52496	1.74859	1.86887	1.37848	1.33218	0.866626	1.22213	1.14123	0.920644
ENSGALG00000002981	3.93478	3.83188	4.23148	5.06038	4.57278	3.56534	3.63371	3.31138	3.60343	2.57057	3.84862	2.49277
ENSGALG00000002982	1.90727	0.880091	0.950592	1.16854	2.03121	0.934003	0.946363	0.415249	0.698356	1.59918	3.01128	0.490871
ENSGALG00000002984	18.7961	24.7455	23.1228	18.4033	16.2194	17.1772	23.9027	22.8161	14.2952	26.5893	16.3185	21.1546
ENSGALG00000002985	3.53514	3.65884	3.76809	3.71282	4.49261	3.5439	3.9394	2.73623	2.88908	2.48507	3.23429	3.93211
ENSGALG00000002986	0.763006	1.30601	1.1979	1.07229	0.705503	0.801159	1.27429	1.01749	1.20266	0.701667	0.982379	0.713492
ENSGALG00000002987	1.66443	1.00107	1.12336	7.01444	3.09172	2.12949	2.1486	1.35892	2.01695	0.844092	1.40779	0.606859
ENSGALG00000002988	0.719476	0.766144	0.641326	7.91385	2.17944	1.27455	1.00468	0.203336	0.347393	0.718519	0.210649	0.0213659
ENSGALG00000002989	67.5949	89.1196	94.5652	109.203	76.7701	98.0288	71.0904	70.6843	73.4695	173.943	69.3113	89.3488
ENSGALG00000002990	29.1175	24.961	26.6972	26.8023	47.8003	29.1871	29.1216	23.3244	19.6908	43.6422	34.7114	20.1488
ENSGALG00000002991	2.72959	1.93424	2.15939	1.25234	2.42268	1.63163	1.91356	1.31283	1.33641	2.24706	2.8838	1.34499
ENSGALG00000003000	3.12442	2.8778	3.22244	3.44227	3.71098	2.47211	3.56455	2.82091	3.94025	2.3039	3.57339	2.6413
ENSGALG00000003010	5.06018	4.15714	4.29425	4.6014	6.11078	3.70245	4.699	3.31931	3.48841	2.25473	4.95297	2.41908
ENSGALG00000003011	0.246803	0.44263	0.932272	0.303501	1.27399	0.355879	2.53253	1.35218	0.721588	0.537543	0.873449	0.376102
ENSGALG00000003015	252.092	166.241	195.37	193.567	192.276	116.478	103.367	81.4942	113.769	33.0512	75.1506	44.2738
ENSGALG00000003018	4.21193	3.16165	3.11661	2.59741	2.42409	2.73477	2.93306	2.68482	2.60047	2.20606	2.73757	1.71933
ENSGALG00000003019	2.79301	3.13071	3.45151	3.53769	4.2597	3.30509	3.25227	2.97608	2.9844	2.52723	2.92575	2.89957
ENSGALG00000003021	4.58056	5.16927	8.34713	7.2125	4.07854	4.06255	5.69409	7.92672	5.4613	3.78745	4.45332	7.20791
ENSGALG00000003022	1.06247	0.783268	1.21438	1.29851	1.1386	0.608459	0.934691	0.425385	0.827222	0.447634	0.673987	0.63892
ENSGALG00000003024	16.2216	16.5014	16.5642	18.7967	16.5359	14.8718	18.0036	17.1473	16.2253	11.4771	16.9274	16.5979
ENSGALG00000003026	14.6132	11.881	12.8244	15.3244	32.3247	17.429	13.1137	15.0634	15.4558	16.3275	18.5753	17.6453
ENSGALG00000003028	7.33957	3.2467	5.43197	5.87713	4.43258	3.60254	2.83212	4.1781	4.12663	1.82555	3.29891	1.72286
ENSGALG00000003029	12.7893	12.2951	11.3664	8.78026	9.75123	11.2478	10.3629	10.5101	7.51757	14.5769	7.27892	13.3723
ENSGALG00000003030	4.04352	2.85259	3.04658	2.68076	3.94324	2.90498	3.96375	3.01761	4.50908	2.36846	4.20024	3.71716
ENSGALG00000003031	6.784	4.87453	6.19989	7.45428	6.44441	5.45276	7.70674	7.76464	6.39936	6.94514	7.12689	7.40169
ENSGALG00000003033	2.22463	2.09101	1.65851	2.38113	2.78412	1.98375	2.63964	1.97865	2.31692	1.4219	1.82906	1.46816
ENSGALG00000003035	3.74693	4.38458	6.46439	3.38641	6.42464	8.77939	5.96473	5.89983	5.03984	19.3946	11.2837	5.05485
ENSGALG00000003038	1.34946	1.54344	1.41989	0.825231	1.48543	2.28219	1.23393	1.36701	1.59999	5.96157	1.62754	0.65603
ENSGALG00000003039	12.0014	10.6177	11.1815	16.9771	19.6999	15.7211	12.2425	12.1667	10.361	20.5428	12.7883	13.2906
ENSGALG00000003042	30.9479	35.9893	29.1598	31.4641	30.477	30.5839	31.1043	26.2299	20.8442	30.6523	28.669	27.1569
ENSGALG00000003043	5.63434	2.94536	3.96337	3.07572	3.78201	3.23373	3.69608	5.44176	3.5688	4.37959	15.6939	4.59749
ENSGALG00000003045	2.51093	2.59127	2.76364	1.65138	3.48946	3.45254	1.9752	1.044	1.32801	1.05644	2.47773	0.448775
ENSGALG00000003046	56.9228	87.6465	71.3252	58.0629	57.0541	56.288	76.2074	78.7539	62.8642	49.2551	76.6349	125.54
ENSGALG00000003047	8.21481	7.31117	8.3567	11.7032	11.9655	11.5473	10.1635	8.14633	10.5376	6.46561	7.70751	6.72342
ENSGALG00000003048	1.97838	2.21759	2.14074	1.20022	1.93416	1.52973	2.30606	2.72041	1.30718	1.9855	2.20176	1.64812
ENSGALG00000003051	1.4007	1.73212	2.98951	2.28034	1.41002	2.09906	1.32877	1.8814	1.95695	0.934906	1.77708	0.62796
ENSGALG00000003052	13.0297	11.0813	12.5057	10.5942	12.2993	10.1011	10.7335	11.3928	8.58578	14.7984	14.3203	10.9535
ENSGALG00000003053	69.2218	63.2128	67.6089	75.8335	89.7726	76.7214	78.7324	62.8632	67.3081	52.3245	88.1166	83.9264
ENSGALG00000003058	0.512954	0.670804	0.766978	0.958809	0.902678	0.911172	0.73514	0.903727	0.67785	0.350502	0.662211	0.448168
ENSGALG00000003059	11.6436	9.27618	11.1551	10.6134	11.5672	15.4792	10.271	7.49949	13.3721	11.9673	12.9122	6.55945
ENSGALG00000003063	6.16878	5.56493	4.92398	3.87711	4.92373	7.09142	5.75075	4.88253	6.08716	3.93443	4.98977	2.21509
ENSGALG00000003064	10.3145	11.401	11.924	9.86889	11.2227	8.49255	11.2078	9.39142	9.31941	9.5125	13.9876	11.7473
ENSGALG00000003065	7.85598	11.7621	11.36	10.7924	12.8701	12.5241	5.85456	5.42537	8.48121	6.03899	5.28326	4.37821
ENSGALG00000003066	5.23282	5.61868	6.23491	5.07397	8.5294	4.18146	4.55964	5.01998	3.59255	3.58257	5.44948	3.83828
ENSGALG00000003067	54.2391	59.8275	54.7261	42.8179	50.7155	41.1145	58.9541	55.383	50.3521	45.0966	52.4059	62.7849
ENSGALG00000003068	7.876	7.76826	7.36647	7.91424	9.11411	7.31909	6.81412	5.03482	6.66877	5.64289	6.05214	4.58024
ENSGALG00000003069	0.903511	0.627467	0.70484	0.513993	1.1821	1.02945	0.727376	0.577306	0.66576	1.1475	0.996781	0.682441
ENSGALG00000003071	2.93092	2.66515	3.6376	2.81617	5.57884	3.02052	3.26408	2.05685	2.341	1.70349	3.09179	2.28841
ENSGALG00000003072	5.61235	4.52831	5.13064	7.73328	6.97433	4.42028	6.18825	7.11321	6.18487	4.92334	8.81653	7.66119
ENSGALG00000003073	0.671648	0.484145	0.312865	0.724291	0.437622	0.480032	0.855356	0.0759275	0.107019	1.68527	0.734143	0.382954
ENSGALG00000003074	27.5597	40.0566	38.9345	49.8219	68.5472	97.7032	60.5586	65.2544	73.9996	123.892	78.6829	67.1929
ENSGALG00000003076	2.36844	1.55527	1.41653	1.51258	1.97975	1.83381	1.71979	1.59531	1.37516	0.864809	2.05333	1.37152
ENSGALG00000003078	18.0325	16.4557	20.9973	14.0426	22.2504	15.1131	12.5162	10.7395	9.32106	18.8354	16.4032	10.258
ENSGALG00000003079	11.2684	9.62711	10.6588	14.9729	11.9381	9.55288	9.66509	9.34403	8.56463	9.87395	9.42101	10.0836
ENSGALG00000003081	6.1623	5.35941	8.13564	7.34248	7.58625	5.93667	6.57823	6.67485	5.8194	10.3615	6.81368	6.57536
ENSGALG00000003082	2.7206	1.64735	2.51251	2.41801	3.21051	2.03339	1.8593	1.33927	2.4611	1.94783	2.26727	1.0194
ENSGALG00000003084	25.4082	27.1909	24.7365	26.4636	29.4097	23.3769	25.919	20.0091	19.906	16.2703	25.7004	19.9472
ENSGALG00000003085	6.62566	6.89286	8.4573	4.36601	6.97605	4.54629	1.66282	1.38354	1.46615	1.1892	9.83937	0.954777
ENSGALG00000003086	19.5325	20.7281	16.8569	14.8837	15.1352	12.518	11.6287	11.0372	11.5559	7.16332	11.5617	8.95039
ENSGALG00000003087	7.9336	7.42223	8.69425	7.89307	11.5099	9.23516	9.2971	10.6194	10.6165	8.50187	10.2374	11.577
ENSGALG00000003091	4.43161	4.63436	3.92476	4.38602	5.8636	3.18084	3.77487	3.813	3.03847	2.22669	4.0943	2.98739
ENSGALG00000003092	45.7148	46.2994	47.2634	38.1756	45.4027	44.044	36.9008	36.3663	26.7436	36.4607	28.5554	43.2334
ENSGALG00000003096	6.44901	6.27816	7.07689	5.55861	8.3437	8.38216	7.36319	4.27716	6.60922	9.53277	7.45809	4.02484
ENSGALG00000003097	1.32701	2.6866	1.35952	1.31677	1.40594	1.60022	1.12417	0.842669	0.709555	1.27616	0.935331	0.474348
ENSGALG00000003099	5.55309	6.28077	3.62379	10.2185	4.82533	10.7256	4.97197	7.45387	6.4248	4.69681	5.71185	13.2442
ENSGALG00000003101	21.6798	24.3203	22.3898	29.2485	20.2871	20.438	19.9506	22.772	18.7063	20.605	19.2	25.8839
ENSGALG00000003107	47.282	47.8868	47.7259	52.6379	42.4116	36.4877	53.0555	53.0926	43.1539	30.2053	45.8497	67.0107
ENSGALG00000003108	4.28038	3.40999	4.42899	3.78095	6.06729	3.94164	4.63309	3.38577	5.35679	4.5147	5.95874	2.60849
ENSGALG00000003109	27.0789	22.945	21.0992	26.363	16.4541	21.0556	22.4048	25.7494	22.3424	21.2025	23.6781	23.9224
ENSGALG00000003111	4.24572	3.54266	3.52944	4.38259	4.34348	3.47225	3.64661	4.02258	3.70914	2.77661	4.26105	2.5687
ENSGALG00000003113	3.25255	1.73176	1.82373	2.92014	5.75151	2.24226	3.3195	2.13279	2.02553	2.41579	4.40275	1.48306
ENSGALG00000003118	2.03852	2.52999	2.10088	2.32111	1.79997	2.18029	2.03271	1.25705	2.10858	1.00469	1.64831	0.756496
ENSGALG00000003120	5.44274	4.26311	5.05013	4.58562	6.72205	6.73301	6.04237	4.99177	6.3203	11.4923	7.76461	4.716
ENSGALG00000003122	8.77916	6.68402	5.37435	9.6319	17.8201	6.36547	12.8882	17.0882	8.22601	16.0539	15.6581	13.0657
ENSGALG00000003123	1.23219	0.714933	0.797187	0.612708	1.3909	0.87501	0.705458	0.851245	1.21965	0.624888	1.00211	0.34762
ENSGALG00000003126	7.10704	7.78989	7.83146	5.89937	7.31029	12.8319	10.523	9.43146	9.84482	20.2119	8.24338	10.0632
ENSGALG00000003128	1.93756	1.43606	1.63577	2.07834	1.80976	1.56707	1.97848	1.9684	1.7621	1.6883	1.96238	1.10288
ENSGALG00000003129	2.64144	1.85961	2.87358	1.64032	2.41578	2.16383	1.70137	1.21443	1.46247	2.89455	1.97066	0.874061
ENSGALG00000003130	5.98759	7.00725	6.5417	7.46868	6.93755	5.381	5.97924	4.74819	3.96304	3.82422	5.98698	4.76495
ENSGALG00000003131	5.26306	4.61661	4.94669	6.05122	5.59147	6.56242	5.36132	5.19351	5.65058	6.98189	5.21216	4.14404
ENSGALG00000003135	30.8033	32.6585	33.3443	31.6679	22.5855	30.946	29.1404	32.2358	25.8144	19.6277	30.2522	24.3501
ENSGALG00000003136	3.01166	1.40695	2.70185	2.79653	3.01007	3.07825	2.07399	1.49911	3.32955	3.99667	2.76094	1.66523
ENSGALG00000003137	1.34852	1.61005	2.70372	1.41309	6.69496	1.16824	1.33527	1.45131	1.23121	1.24343	1.34797	0.615256
ENSGALG00000003138	0.126115	0.107436	0.141426	0.542184	1.15257	0.210315	1.53847	0.339787	0.736201	0.276296	0.672015	0.175273
ENSGALG00000003141	11.8929	8.04935	7.98704	9.38813	13.985	8.28385	9.71525	7.07673	6.86411	15.4975	9.97389	5.97257
ENSGALG00000003143	8.52562	6.63805	8.12856	9.16804	9.44809	7.94353	7.692	8.33596	7.78674	6.04122	11.9026	6.96379
ENSGALG00000003144	6.37192	5.26026	6.0268	5.81981	6.85054	12.6693	4.38147	3.34999	4.22687	3.79938	10.5543	4.37937
ENSGALG00000003146	3.69714	3.02256	5.85792	1.7611	4.22686	0.767141	1.53282	1.519	1.63944	1.42255	0.817075	0.994501
ENSGALG00000003147	25.588	28.2596	27.3257	27.1564	23.3605	21.4611	23.2504	25.6882	21.437	17.4056	30.9249	26.6016
ENSGALG00000003149	1.53752	1.24463	2.27412	2.45007	2.40808	2.05107	4.36135	3.30986	3.68333	1.4944	2.90029	2.17783
ENSGALG00000003150	9.76428	10.0111	9.48439	8.83729	13.2289	7.91255	10.2003	6.77918	7.8606	7.0246	8.35851	6.51611
ENSGALG00000003153	16.9209	11.105	19.6919	16.0053	21.394	13.3053	22.9402	18.1557	13.9102	14.2796	19.1005	17.6433
ENSGALG00000003154	5.8926	4.06931	4.85244	5.86162	7.2935	5.74505	4.81893	4.98963	4.4678	6.1069	8.79606	3.86276
ENSGALG00000003155	0.908731	1.03365	1.15802	0.559762	0.897705	0.442825	0.944792	0.784086	0.913945	0.804394	0.628866	0.550147
ENSGALG00000003158	2.08999	2.11101	1.87844	1.55115	1.69562	1.75734	2.05881	1.97613	1.59162	2.78695	2.20317	1.63743
ENSGALG00000003160	7.06242	9.85724	8.42901	9.05211	8.82697	14.8723	10	9.20515	9.04815	21.2441	12.1603	10.8377
ENSGALG00000003161	5.76046	6.35761	7.50597	7.19279	6.65406	12.6678	7.29032	6.96898	6.71925	20.9769	7.95933	10.0748
ENSGALG00000003162	14.8063	14.8282	16.2086	18.1211	18.9651	12.0326	16.5404	16.5554	14.1961	12.5917	16.4455	14.9653
ENSGALG00000003163	2.62458	0.88616	4.02002	0.74784	0.60643	0.343135	0.871545	3.44943	1.02462	2.29844	0.690332	2.00174
ENSGALG00000003164	2.58983	2.58207	3.61609	2.78825	1.5281	2.08688	3.09737	4.47768	3.82499	2.08599	3.09248	3.54345
ENSGALG00000003165	19.1452	16.3278	17.2268	19.4882	23.7155	25.7196	16.5459	21.2169	22.0973	50.4477	25.3004	25.5997
ENSGALG00000003166	5.25148	8.16887	7.95314	5.66586	7.5743	5.38154	4.58431	3.70432	3.4054	3.82251	4.0825	4.51682
ENSGALG00000003168	3.63606	2.44768	3.01918	2.9437	2.99416	2.66217	2.59189	2.75829	2.47495	1.63492	3.68021	2.27321
ENSGALG00000003169	15.1129	12.9215	13.484	24.9497	27.048	28.7771	19.8251	19.3188	15.5796	20.8782	24.8421	11.8817
ENSGALG00000003171	26.6021	26.6338	30.0994	34.1715	29.6374	26.9512	26.8092	28.9386	23.0159	18.1371	23.3201	24.6959
ENSGALG00000003172	14.4812	32.5937	26.4193	32.3046	25.2192	32.4596	18.2718	48.7043	23.4967	65.7263	83.7838	42.3236
ENSGALG00000003175	3.09969	2.99923	2.94125	2.82731	2.12594	2.11241	2.1101	2.70107	3.52183	1.46918	2.17429	2.10563
ENSGALG00000003176	0.214134	1.04239	0.343046	1.08641	0.340936	0.364388	0.832974	1.31122	1.20969	2.19672	4.11393	1.16915
ENSGALG00000003177	10.5701	8.39428	9.89125	8.23511	9.91998	7.8268	7.42895	8.24365	8.36357	6.64993	8.25697	5.50059
ENSGALG00000003180	7.41211	7.35759	8.54414	7.83008	10.5459	7.78422	7.14995	7.26674	8.12957	5.97434	9.09123	7.42003
ENSGALG00000003181	21.5693	32.3664	17.2772	13.9723	22.5554	14.2739	16.4493	12.4855	13.5031	10.8807	16.9887	10.3976
ENSGALG00000003183	18.1799	20.1037	19.2713	29.8093	20.1119	22.2642	17.3994	19.9918	16.4588	32.1762	22.9627	24.824
ENSGALG00000003185	18.0718	14.2021	16.2049	12.87	15.8701	11.1403	13.5437	11.5397	12.5022	10.1563	16.4749	9.70493
ENSGALG00000003187	5.91522	6.39809	6.00662	5.35421	4.82766	3.4953	5.80868	4.90552	4.42923	5.32882	5.58423	4.98973
ENSGALG00000003189	38.1559	38.0625	35.5992	31.3448	28.6029	23.2532	31.6128	33.9039	31.2479	29.3798	28.1143	27.3117
ENSGALG00000003194	23.9516	22.0073	25.0457	22.513	22.7146	17.5334	26.3048	31.8166	18.5801	23.3672	26.1256	35.7087
ENSGALG00000003195	3.24871	2.50657	2.88895	3.50498	3.77319	2.82428	2.86182	2.21266	2.42557	2.01867	2.66102	1.4258
ENSGALG00000003196	11.023	7.83749	9.44377	8.31843	30.5226	10.3575	10.4775	6.58209	6.9943	13.2498	19.7615	6.93827
ENSGALG00000003197	997.351	1030.13	1265.1	990.662	947.854	988.974	1098.65	804.157	784.796	643.057	766.023	769.64
ENSGALG00000003199	28.5641	25.6194	29.6607	32.9832	32.3305	28.6949	31.1119	31.8476	24.3117	30.7748	27.2187	31.3958
ENSGALG00000003201	2.41925	2.32016	2.86464	3.04746	2.49533	2.2553	1.93127	2.22669	2.07976	1.07906	2.11613	1.51406
ENSGALG00000003203	1.6951	2.00403	2.63432	2.12062	7.37834	1.24012	4.30315	2.01055	1.78451	2.09564	2.43847	1.74678
ENSGALG00000003204	23.0405	20.1187	15.675	35.0997	27.9045	23.4201	23.0879	22.3855	19.5966	29.7259	20.0725	22.8598
ENSGALG00000003205	867.977	1200.5	790.174	153.955	441.182	697.508	337.722	237.541	262.687	961.42	299.471	230.437
ENSGALG00000003206	1.56912	2.366	2.06933	2.73354	4.82672	1.8392	2.18762	2.2445	2.00926	1.5737	2.373	1.81729
ENSGALG00000003208	12.5978	14.7335	14.3919	18.3496	12.3539	13.2505	15.2413	19.2792	13.1012	11.6494	13.7888	24.1275
ENSGALG00000003210	7.48232	10.2077	9.32902	6.45673	15.959	7.37512	9.84211	5.32822	6.09959	6.95386	8.3101	5.31571
ENSGALG00000003211	19.1498	21.7778	23.2634	19.3331	21.9426	15.9804	19.6215	19.5694	17.1643	15.471	18.4483	21.0792
ENSGALG00000003213	14.7788	8.7999	17.946	8.49981	10.8184	3.02084	12.5251	4.12318	4.61084	5.42824	7.37799	4.35501
ENSGALG00000003215	15.1442	17.385	15.8424	13.9482	18.1037	10.4766	17.7223	13.363	11.9557	14.5853	12.4836	12.7009
ENSGALG00000003217	9.26322	3.31919	4.08623	2.54387	6.31184	3.97439	3.87319	4.03237	2.85212	7.9082	16.8767	5.03365
ENSGALG00000003219	7.98071	8.41252	8.55792	9.94497	7.93628	6.52969	8.51692	6.54873	7.91897	4.7096	7.50018	6.31756
ENSGALG00000003220	15.6478	12.6149	14.3219	20.0224	22.6565	18.957	16.1104	18.0031	19.8667	18.7278	21.2131	13.6282
ENSGALG00000003221	15.3556	16.0315	20.8968	16.8282	14.0993	10.122	14.3741	13.0166	10.0845	10.7416	13.2421	15.1893
ENSGALG00000003226	231.206	206.235	139.42	269.757	163.576	144.03	118.979	149.963	136.379	95.6354	136.272	232.987
ENSGALG00000003227	1.72437	1.02828	1.2956	1.75663	1.51825	1.56107	1.1269	1.30931	0.763076	1.82594	4.22233	1.15832
ENSGALG00000003228	54.0615	53.8865	56.1417	96.9896	83.2426	85.0574	95.1937	102.493	76.2699	83.4546	78.0965	121.018
ENSGALG00000003231	1.8944	1.92235	2.63259	1.49277	2.24382	1.9203	0.54214	0.38212	0.174868	0.21701	1.17816	0.189288
ENSGALG00000003233	10.4733	10.3002	11.5503	9.27702	10.2749	8.83618	8.15229	8.72515	9.00681	9.49959	10.3592	9.19385
ENSGALG00000003235	4.66484	4.49046	5.61593	5.30383	5.63451	5.77802	4.25572	4.73254	5.30736	4.657	5.83372	5.29778
ENSGALG00000003238	11.4548	8.50458	10.7046	10.5569	14.4333	13.6826	10.9516	9.93676	10.156	23.7014	13.9274	8.77063
ENSGALG00000003239	3.75317	2.83631	2.4891	2.14988	2.8786	1.87481	3.25276	2.07579	2.77382	2.94716	1.99684	1.63588
ENSGALG00000003241	2.3787	2.77587	2.30209	1.85767	1.92477	1.78546	3.58461	2.91312	2.42372	2.7762	2.43911	1.13215
ENSGALG00000003243	6.74459	6.57998	5.34424	3.9859	5.86953	6.71586	5.85933	4.98562	6.02329	18.6203	22.4941	11.1136
ENSGALG00000003245	8.78901	11.6131	9.18526	8.55821	10.7186	8.27677	18.0432	12.1725	9.79162	13.2737	11.501	13.803
ENSGALG00000003246	9.67739	7.50067	8.68988	12.6322	10.5866	10.1132	8.98475	7.19406	9.64963	8.64926	8.51748	6.63793
ENSGALG00000003247	9.43801	7.1041	7.21158	8.32779	9.65256	12.1903	6.47023	7.10505	8.38969	12.1968	7.6658	7.11569
ENSGALG00000003248	15.313	14.1928	15.5202	23.5446	17.5384	21.5082	16.3041	22.5559	19.0521	25.67	16.8762	27.2152
ENSGALG00000003249	6.02299	6.28825	5.41472	5.69195	6.71272	5.45099	5.46072	3.87352	5.21152	3.29679	6.27539	3.215
ENSGALG00000003250	7.27264	6.16996	7.39383	6.68493	9.30794	5.80708	10.6198	6.06822	5.60591	4.86359	7.24971	8.51544
ENSGALG00000003251	33.5969	13.7115	11.7801	32.7776	58.1318	46.5571	47.0417	49.6162	27.5821	63.6505	71.3243	64.0175
ENSGALG00000003254	9.29855	9.0399	7.89008	6.85351	10.6947	7.55467	7.60943	7.58503	6.53124	9.99079	7.25015	7.55566
ENSGALG00000003256	23.872	21.7082	28.4179	19.8895	31.0336	22.3883	22.3368	27.1167	24.269	27.4576	35.0184	29.7619
ENSGALG00000003258	1.42686	1.51941	1.42448	1.56121	0.833915	1.07782	1.0803	0.532753	1.06493	0.720083	0.596067	1.18901
ENSGALG00000003259	10.7115	10.8665	10.2819	11.0408	10.145	7.11476	12.8912	9.04228	7.74038	6.89419	7.24232	8.93409
ENSGALG00000003260	8.55778	9.06104	9.35119	10.4695	10.2429	7.23715	7.85444	7.28169	7.95822	4.32433	8.61387	8.11691
ENSGALG00000003261	286.181	219.433	247.867	272.376	423.592	339.599	256.931	240.562	257.507	262.242	388.826	174.976
ENSGALG00000003262	6.6353	6.405	6.35859	9.16506	9.18151	8.95084	9.25447	8.78036	7.35085	14.0544	7.93726	7.18573
ENSGALG00000003263	6.69618	4.66129	5.59871	6.98797	5.74888	3.07216	7.24188	3.82502	5.63639	5.5582	6.60431	4.19277
ENSGALG00000003264	2.99597	3.05422	3.21641	2.18959	2.13636	3.02751	2.11875	2.29535	2.2326	1.46896	1.74739	1.94046
ENSGALG00000003265	131.921	136.598	131.83	154.392	123.183	116.011	136.155	158.633	128.273	201.857	135.368	177.726
ENSGALG00000003267	42.9929	33.3035	35.6405	40.0917	91.8123	38.838	45.7233	38.0136	36.8204	44.4322	51.9825	35.0301
ENSGALG00000003268	1.98178	1.63299	1.71971	1.27888	2.23503	1.60188	1.696	1.24241	1.62158	1.75164	1.94561	1.31156
ENSGALG00000003272	16.2258	15.5182	13.4326	13.9686	14.2017	12.109	14.4597	12.6889	14.2398	9.34448	15.6254	13.8934
ENSGALG00000003273	2.98752	2.19964	3.10136	2.63257	2.26415	1.99286	2.32427	2.63428	2.00919	1.35059	1.92764	1.6015
ENSGALG00000003277	6.15223	5.52857	5.99386	5.51569	5.95701	5.81962	5.47296	4.65363	4.32478	9.0636	7.71713	5.64218
ENSGALG00000003281	6.99407	5.24009	4.59864	5.74882	5.81452	3.93493	7.39456	4.32457	4.39729	3.77109	5.14489	3.66754
ENSGALG00000003282	142.173	172.495	111.609	95.4274	84.6203	107.065	90.3666	86.1024	86.7865	150.515	107.021	115.466
ENSGALG00000003283	178.921	30.7354	64.4961	124.531	156.931	99.6397	130.255	184.92	90.6132	47.0306	71.1109	80.468
ENSGALG00000003284	11.0915	7.74313	7.65643	9.7319	9.82213	7.95315	9.30697	6.57629	7.28811	6.36245	9.10853	4.7832
ENSGALG00000003286	1.21016	1.08922	0.500831	1.19833	1.26846	0.995337	2.52636	2.11722	0.705355	1.52553	2.79653	1.60179
ENSGALG00000003287	2.8474	2.76755	2.91451	2.41112	3.36516	2.66333	2.24797	2.22334	2.42904	1.69794	1.69717	1.65994
ENSGALG00000003288	11.5677	12.7675	11.774	23.1754	20.272	16.7173	14.1367	14.845	11.0653	9.809	12.9357	12.2821
ENSGALG00000003289	19.9366	17.4545	18.4344	24.0999	23.6553	16.428	18.9602	23.5619	18.8824	13.2043	23.7196	24.13
ENSGALG00000003290	19.9878	14.6883	17.7077	16.6759	29.0154	19.5362	19.3337	18.0701	22.8583	19.1066	25.4527	16.1894
ENSGALG00000003293	9.95134	8.40383	10.1285	10.8815	9.44328	8.40194	9.2207	9.74609	9.43885	7.98519	10.5725	6.97648
ENSGALG00000003294	1.42251	1.24316	1.4687	1.30196	1.41593	1.06342	0.999086	0.744899	0.965255	0.632847	1.25088	0.670358
ENSGALG00000003295	12.2153	9.5474	10.0386	8.72858	8.93991	7.17034	5.71192	4.41971	5.70082	1.61287	5.14205	2.17147
ENSGALG00000003297	7.50877	6.07811	5.96732	7.01765	8.50472	5.1872	8.72151	6.13051	6.14059	6.27851	9.38449	6.32783
ENSGALG00000003298	6.54591	5.69811	6.33084	7.65531	7.83594	5.23949	5.62081	6.1715	6.19586	4.32085	6.19572	5.23465
ENSGALG00000003299	8.54703	6.80373	7.18595	9.09867	9.15704	10.7639	8.23326	7.94465	8.40719	14.2429	10.8142	7.56176
ENSGALG00000003301	2.31637	1.54164	2.59761	2.65196	2.64618	1.86247	3.27987	2.05667	2.07191	1.2687	0.808175	1.60964
ENSGALG00000003303	65.7666	98.2141	99.6977	71.6423	70.9766	39.2643	78.8574	88.4996	60.2594	42.2138	60.0302	118.618
ENSGALG00000003304	8.28459	6.45116	5.02737	6.21401	7.34276	5.66488	6.846	6.26931	8.11401	7.15241	7.22497	5.77096
ENSGALG00000003305	4.42058	5.39565	4.44286	5.22278	5.34513	5.51409	5.56435	3.93264	4.31923	3.47697	4.20635	3.52586
ENSGALG00000003307	61.8701	59.5869	62.7328	69.8118	64.086	48.3823	63.2202	54.9119	45.217	40.6605	69.5353	65.6635
ENSGALG00000003308	9.20081	7.86193	9.11027	11.4332	11.5411	9.46156	7.83512	8.0606	7.73825	6.58493	7.64005	6.83461
ENSGALG00000003309	0.3552	0.413153	0.306404	0.536256	0.274068	0.397069	0.88685	0.408233	0.735758	0.272697	1.08849	0.968321
ENSGALG00000003311	13.2993	15.2504	18.5397	7.55942	18.5	16.305	10.2136	6.34073	8.28511	11.0753	7.49911	3.70591
ENSGALG00000003313	5.86159	4.51384	4.08507	4.93658	5.86848	2.44575	5.50068	3.40675	4.10022	3.68808	4.93679	2.20535
ENSGALG00000003314	112.374	117.195	102.071	125.281	70.9095	81.1373	95.0992	95.5256	68.5125	207.646	90.5859	101.473
ENSGALG00000003316	9.68754	10.7596	12.1487	17.6698	4.81798	6.66939	7.44568	11.8162	12.1494	5.08724	16.5198	7.96238
ENSGALG00000003318	5.18682	3.84655	4.75193	5.51845	4.49044	4.16493	4.26231	5.16112	4.46938	3.8611	6.02243	3.53994
ENSGALG00000003319	3.5088	2.32545	2.66907	3.16465	5.05919	1.54909	3.04672	1.62269	2.19476	1.37378	2.67723	1.22197
ENSGALG00000003320	5.25186	7.92522	13.338	5.32177	11.6361	4.95957	18.9504	22.2963	19.4224	10.648	20.7732	22.1913
ENSGALG00000003321	7.70092	5.37795	5.74388	7.76632	5.1896	4.69325	5.34477	4.86907	4.45161	11.1604	10.5882	2.15713
ENSGALG00000003322	12.4	9.19946	9.56447	13.3832	13.0922	11.3967	9.77815	10.7439	9.38604	8.41767	10.0222	7.05303
ENSGALG00000003323	22.6659	11.9653	13.6828	22.3859	12.5949	23.0911	23.4263	24.5019	19.6449	44.8653	23.6147	49.9932
ENSGALG00000003324	1.77592	1.10858	0.618064	0.658183	1.22853	0.620043	1.16726	1.76243	0.749564	0.96896	1.43735	0.815628
ENSGALG00000003325	16.3654	16.5741	18.4695	24.7975	18.1619	16.3834	22.2245	23.6669	16.884	37.4644	25.4016	26.6966
ENSGALG00000003326	4.33276	5.21559	5.53097	6.67426	5.53514	4.40631	4.15962	5.26425	4.86957	3.14744	4.38894	7.35845
ENSGALG00000003329	7.45407	6.25697	7.22911	8.55499	10.5402	7.12934	7.64289	6.5864	8.26424	5.54106	5.62189	5.38508
ENSGALG00000003331	5.82386	4.15007	4.98067	5.74533	7.47424	6.23653	6.40737	5.43928	5.4834	6.12179	7.44479	5.22904
ENSGALG00000003332	1.71486	1.2174	2.56409	1.72142	2.40675	2.19402	2.5596	1.47788	1.55481	1.9326	1.57132	1.83897
ENSGALG00000003333	6.68906	6.41064	7.68365	5.55882	6.68941	6.89113	8.5262	5.86716	7.62572	15.2927	6.88095	4.69007
ENSGALG00000003334	137.472	119.441	172.783	105.505	125.35	152.393	92.29	93.8112	126.43	71.405	65.0793	92.2809
ENSGALG00000003336	7.21936	4.57164	3.78446	7.00668	9.40298	5.82633	5.58339	6.74871	3.15734	6.44719	14.579	12.1212
ENSGALG00000003337	80.2637	89.5338	91.5066	86.6061	74.1162	65.9457	83.3178	74.5477	70.9677	46.3054	61.553	83.096
ENSGALG00000003339	5.85784	4.9375	5.78383	4.10204	5.49131	4.26192	5.07821	4.76867	5.37068	3.95462	5.92605	5.71129
ENSGALG00000003340	8.54442	8.66485	10.3127	12.8588	8.95538	8.00648	10.0497	11.2498	10.9887	5.49112	10.4011	13.3399
ENSGALG00000003344	78.1437	74.2	71.6286	78.6014	85.8657	65.8228	94.2904	76.6439	85.2961	59.1267	72.3222	80.5691
ENSGALG00000003345	1.82977	4.63218	3.01982	1.83916	3.33793	2.54971	2.76384	3.02306	4.67271	8.58263	9.17635	3.5886
ENSGALG00000003348	38.9845	53.4501	65.0962	62.1259	33.5814	35.296	76.7576	115.336	47.8651	67.9584	43.9345	87.0756
ENSGALG00000003349	7.14025	3.16266	3.19374	3.25107	5.23727	3.9013	5.00748	3.31343	3.4093	3.96153	6.94261	1.767
ENSGALG00000003353	45.2214	37.0577	30.7772	84.2441	27.9972	42.7912	30.9937	25.7447	22.9013	25.1898	24.9609	32.7742
ENSGALG00000003355	5.5881	7.08096	6.35641	7.74968	9.66573	5.72597	7.91902	6.64736	6.20434	5.99697	7.80123	8.42045
ENSGALG00000003356	12.6087	13.2743	13.0437	11.94	10.3602	12.0665	14.7198	17.4265	12.3654	22.9761	12.9124	19.2957
ENSGALG00000003357	19.6054	22.9768	16.657	14.0029	19.9951	17.9243	20.2274	15.855	18.3528	15.659	20.4854	15.0688
ENSGALG00000003358	8.03176	6.00178	8.59489	9.58737	11.7525	10.819	9.32441	7.07347	7.23014	12.8256	8.65173	7.23399
ENSGALG00000003359	28.4166	25.6508	24.0083	29.5918	37.8441	21.5432	27.8364	21.8965	18.2897	19.9116	24.874	20.4388
ENSGALG00000003362	7.61192	5.47514	6.94699	5.1096	7.57656	5.25782	5.96524	5.21803	5.83272	7.71475	7.47079	5.63326
ENSGALG00000003365	5.6271	4.3143	3.82825	4.73315	5.51891	4.55796	4.33116	4.68611	4.3798	3.92671	4.75946	3.95369
ENSGALG00000003368	1.81486	1.7022	2.81693	3.21258	1.90213	4.49544	1.79345	1.69271	2.16141	1.18491	1.29613	1.29454
ENSGALG00000003369	1.72867	1.45994	1.47063	2.08915	2.69064	1.54437	1.55823	1.31403	1.73987	3.37368	2.28773	1.70867
ENSGALG00000003370	6.76257	5.25844	4.86935	6.59308	8.72991	8.62048	6.21319	5.37729	4.76398	11.0288	8.16314	4.91622
ENSGALG00000003371	8.31476	6.84997	6.29862	4.45918	9.00474	7.94277	5.75732	6.32939	6.28511	17.8512	22.1708	8.19088
ENSGALG00000003373	12.9369	14.9825	10.6074	12.2877	22.2883	12.4286	13.402	10.3579	9.74945	8.69068	11.4659	10.5278
ENSGALG00000003377	9.17028	6.68747	7.99298	6.8239	6.68445	6.65243	9.42015	10.1927	7.63165	17.5885	6.53405	9.58878
ENSGALG00000003378	1.27347	0.595108	1.41781	1.2758	1.40909	1.2441	1.21741	1.33518	0.888483	1.9291	1.54592	1.2945
ENSGALG00000003379	1.11229	1.09504	1.03552	0.921852	1.00576	1.12494	2.17154	0.693942	1.54125	0.510866	0.665648	0.850701
ENSGALG00000003381	14.2826	12.2121	13.6745	14.2798	13.9516	13.9595	13.0133	14.8848	13.9429	11.2623	17.2167	14.7139
ENSGALG00000003383	18.8341	19.7897	16.748	19.47	22.9035	17.4018	19.0115	18.4498	17.733	14.5949	23.3714	21.838
ENSGALG00000003385	11.0857	11.8867	10.8345	12.3212	11.8832	9.28477	13.9401	11.7142	12.1228	14.4297	10.9391	12.4154
ENSGALG00000003386	21.4485	24.3276	20.4277	13.6032	18.724	21.5266	11.0339	10.3757	16.7872	22.279	13.7212	11.3982
ENSGALG00000003387	8.02602	8.02752	9.33238	11.7154	10.8467	7.77693	10.6571	13.2407	10.6058	6.44184	12.7008	14.5984
ENSGALG00000003389	35.5502	21.5869	17.154	15.3199	27.0211	16.9608	32.4326	10.0943	15.0143	18.0533	29.6526	7.65406
ENSGALG00000003391	12.3815	11.8842	13.1045	13.1243	13.8468	10.9261	12.3877	8.99011	10.4678	9.05572	12.9884	7.51519
ENSGALG00000003392	13.0819	12.2471	13.5999	16.4913	18.0572	18.1837	16.7048	18.0593	17.8832	27.1327	21.9707	19.4621
ENSGALG00000003396	24.5093	21.2827	25.5478	34.7977	38.702	27.6904	24.9858	31.0736	23.2252	18.4253	27.1362	14.3596
ENSGALG00000003397	13.737	13.5786	14.5399	15.8579	14.2977	14.1379	14.8315	14.5879	14.4992	14.3311	13.2751	16.654
ENSGALG00000003398	5.1429	4.56783	6.29317	4.43292	5.689	4.88075	4.52985	5.13095	5.21863	5.85723	5.14967	5.36868
ENSGALG00000003399	1.45342	2.68122	3.16795	3.5394	7.73429	2.12144	2.85397	2.63235	0.886608	4.33531	6.54484	4.40977
ENSGALG00000003400	38.122	45.3213	38.7967	27.9204	37.5056	35.2857	32.9846	44.4508	31.0029	28.9661	35.1063	57.3129
ENSGALG00000003401	14.1189	8.75806	11.119	26.3481	8.60627	27.1049	11.4465	5.93153	23.3604	28.3071	4.6956	7.09112
ENSGALG00000003404	12.9709	15.1211	12.7191	15.1952	16.1603	22.2237	13.7577	13.4252	19.9843	30.6257	16.7226	12.4877
ENSGALG00000003405	12.0537	12.0553	11.2604	15.4994	12.6404	9.83431	12.4881	12.3352	11.7571	11.9075	12.0063	9.8844
ENSGALG00000003407	8.53611	9.29853	9.53253	11.3255	10.8444	6.68671	8.13286	10.3884	5.85584	4.09942	7.66458	9.12253
ENSGALG00000003408	2.45023	2.76263	2.71539	2.6402	3.63038	2.78131	2.70017	2.64769	2.38841	3.33309	2.48691	1.66927
ENSGALG00000003409	3.93152	3.18058	4.26864	2.97326	4.18046	3.38411	4.09304	3.24107	4.10063	3.44092	3.31357	1.52046
ENSGALG00000003410	23.3585	17.8976	12.2241	80.2217	16.7871	18.6134	28.3078	18.249	11.6032	8.46374	10.2531	15.7964
ENSGALG00000003412	8.18151	5.86543	7.90036	5.89623	9.24797	7.53038	9.17851	8.61991	10.7736	16.5756	9.98676	8.24899
ENSGALG00000003415	4.96606	4.69826	5.76868	6.1945	8.09265	6.00974	5.81844	4.24029	4.28455	4.76804	3.58954	3.0476
ENSGALG00000003416	23.4236	30.7146	25.0695	20.0839	29.753	30.0315	19.0703	16.2642	27.0199	33.8884	20.2304	14.4302
ENSGALG00000003419	1.72035	1.71688	1.74282	2.27581	1.29676	1.56416	1.81042	1.50635	1.7215	0.758653	2.38297	1.06841
ENSGALG00000003420	2.60185	1.99309	2.69862	1.87422	2.93419	2.75627	2.30746	1.8388	1.49115	2.22802	2.12673	1.09577
ENSGALG00000003422	9.5883	8.86567	7.21254	6.01099	8.5901	6.95624	8.23734	4.84842	6.88539	7.20383	7.60927	3.30554
ENSGALG00000003427	14.0145	14.0069	15.122	16.5012	20.2191	18.0345	11.3702	13.0278	12.9251	18.8035	18.0604	12.1924
ENSGALG00000003428	12.2116	10.8693	11.7973	10.9906	14.9788	13.318	11.8117	8.99584	10.9632	16.9361	10.8481	6.68238
ENSGALG00000003429	10.4678	9.63971	10.123	12.8813	14.9917	21.1259	13.1929	13.9907	16.2544	22.2535	15.335	12.9798
ENSGALG00000003430	6.63715	7.73963	7.25343	9.08868	9.15547	9.04698	5.3881	6.6793	6.50379	7.13192	8.16332	10.0621
ENSGALG00000003432	0.260941	0.185244	0.219466	0.65033	0.605881	0.310827	0.710537	1.19837	1.31033	0.846929	2.20706	1.71253
ENSGALG00000003433	1.83828	0.883481	1.20404	1.1707	1.44141	1.30802	0.939104	1.09576	0.781165	2.21762	5.04634	1.03625
ENSGALG00000003434	2.18337	1.75505	2.80095	2.80279	2.68905	2.59066	2.46139	2.00803	2.43968	2.38859	2.72696	1.85962
ENSGALG00000003435	0.339925	0.232697	17.3444	0.204231	0.32473	0.173534	2.35369	0.297354	0.320054	0.147762	0.154024	0
ENSGALG00000003438	1.53655	1.58947	3.15083	1.18987	1.90823	1.35966	0.669441	0.241942	0.454686	0.240452	3.09127	0.483027
ENSGALG00000003439	48.934	50.3418	41.1354	30.7623	47.2032	51.6483	46.2472	41.6338	41.2877	121.345	46.3622	39.2859
ENSGALG00000003440	1.21138	0.781793	1.11147	1.09785	1.48648	1.3118	1.42605	0.839178	1.08296	1.0723	1.81634	1.57303
ENSGALG00000003441	2.76583	3.25628	2.25201	2.17544	3.41829	2.2399	1.98846	2.22462	2.18301	2.66643	2.40886	1.73379
ENSGALG00000003445	21.5854	18.8063	23.2281	34.8963	22.5993	16.4921	24.7574	29.9063	23.0436	12.6717	20.6085	44.7589
ENSGALG00000003446	0.766259	0.743964	0.707652	1.05315	0.339091	0.805369	0.589132	0.538208	1.01854	0.31545	0.314524	0.208812
ENSGALG00000003447	4.49751	3.82896	4.44192	4.06466	5.27972	5.34375	4.3143	3.90032	4.95469	8.3917	3.88128	4.09833
ENSGALG00000003449	34.696	33.7809	30.9926	33.196	31.7656	31.6934	32.5403	33.6868	26.7241	22.3364	28.6249	45.1901
ENSGALG00000003454	39.9478	37.017	40.6064	51.5979	53.2491	40.229	38.072	39.4423	38.9757	29.2197	42.6039	36.2051
ENSGALG00000003456	0.124531	0.38125	0.418953	0.0727415	0.381679	0.0185424	4.28957	4.46091	0.630227	0.663122	0.375238	26.8263
ENSGALG00000003457	7.06907	5.09772	5.6718	5.78225	10.0285	8.18234	9.2113	4.75358	5.50406	4.29482	8.78956	3.06506
ENSGALG00000003458	14.3094	16.172	12.2509	16.8382	16.487	12.9278	12.0745	14.344	8.90322	9.24222	15.4734	14.0421
ENSGALG00000003461	4.12342	3.13173	3.53604	3.25867	3.48051	2.94343	2.85654	1.98652	2.89751	3.57954	5.65458	2.52825
ENSGALG00000003465	3.02407	1.10407	0.532907	0.0807508	0.337037	0	1.27046	0.423255	0.122026	0.105162	0.383668	0.500336
ENSGALG00000003466	11.8955	5.24156	11.6148	11.3284	15.4293	5.32586	9.24828	5.09884	2.22072	2.37146	10.6425	8.05238
ENSGALG00000003467	16.1518	19.8488	11.0689	7.71923	11.8419	10.713	12.2169	5.69442	10.2728	9.68047	10.246	12.1639
ENSGALG00000003470	1.89154	0.302134	0.530297	1.67943	1.05407	0.506961	0.618074	0.579127	0.712384	0.748229	0.419968	0.65721
ENSGALG00000003473	1.51699	1.16035	1.72513	0.838682	1.21445	1.22164	0.919235	0.811159	1.03603	0.637129	1.07074	0.321689
ENSGALG00000003474	18.0112	24.8586	31.681	23.4411	25.4063	25.121	30.6048	30.7166	29.1246	44.2147	26.5242	30.8132
ENSGALG00000003475	4.95861	3.36104	4.42184	7.4046	7.51475	4.69694	5.66993	3.42848	4.14329	3.17353	4.45714	2.59594
ENSGALG00000003476	11.1856	7.88931	9.09537	9.86045	13.4722	9.79394	9.29516	8.30922	8.60156	9.49201	13.9934	7.98698
ENSGALG00000003477	3.95176	3.66984	5.59096	3.135	5.71022	2.79151	3.77871	3.46088	4.23992	4.27848	5.1011	3.5124
ENSGALG00000003479	8.75338	8.56956	9.01724	10.9674	12.77	10.7333	10.4466	11.2047	8.59569	14.1705	10.8377	11.8797
ENSGALG00000003483	12.5164	11.8514	13.3362	13.5448	17.8719	13.98	12.2921	8.00391	8.38966	15.4239	8.99558	8.07116
ENSGALG00000003485	17.0885	13.6671	16.3206	13.6426	19.6299	17.5095	18.4699	18.9474	20.4926	19.6109	18.3905	14.7127
ENSGALG00000003487	56.9825	46.0754	42.0526	73.1435	79.0555	52.1606	63.2496	57.3915	47.1954	43.685	85.9735	62.0516
ENSGALG00000003492	12.5527	9.37678	12.522	17.4049	15.8277	17.8984	16.6924	16.6119	18.0635	38.7201	15.3553	11.9776
ENSGALG00000003495	17.8073	19.6157	17.0998	18.167	16.3275	14.0461	16.2499	10.3726	15.9914	9.56197	12.0936	12.8248
ENSGALG00000003496	15.0021	11.4268	14.2312	28.9575	25.5307	20.4765	19.0238	19.6192	17.1078	39.5063	20.8921	12.3398
ENSGALG00000003498	15.1387	19.4821	15.9295	7.40004	10.6277	12.6591	9.45503	7.9411	9.91942	8.42047	13.0159	12.6738
ENSGALG00000003499	2.38709	1.60585	1.53816	2.0539	2.88849	1.345	3.36762	1.54058	2.70419	1.4942	2.89393	1.30771
ENSGALG00000003500	6.75169	7.14373	6.87872	7.11564	6.38813	7.71736	6.36033	6.86117	7.35112	9.17058	8.99427	5.91456
ENSGALG00000003503	3.28107	2.89288	3.52753	2.35612	4.71359	3.35257	1.74588	1.29947	1.55172	0.915937	1.88087	0.801836
ENSGALG00000003505	4.60351	3.05683	3.27804	3.9098	3.66756	4.46195	3.20293	4.05149	3.36204	9.43786	5.26315	4.9667
ENSGALG00000003507	8.0563	7.81907	7.28224	8.23842	9.50231	7.19738	8.60763	6.4485	6.25025	6.3868	7.36794	6.61083
ENSGALG00000003510	12.5236	8.26091	6.32428	7.69574	15.9053	9.84008	9.28597	6.03113	5.16032	6.79964	6.88628	4.47701
ENSGALG00000003512	2.27018	1.6672	4.00892	48.726	2.12301	2.48662	2.50109	3.19566	1.74437	0.476398	1.88704	0.604422
ENSGALG00000003513	4.43634	3.97963	4.67492	5.08189	5.29067	6.50793	5.12345	4.69314	5.29845	6.48162	3.90925	4.23834
ENSGALG00000003515	95.1731	86.3539	75.6251	115.02	148.761	89.0974	91.8193	110.451	67.0904	69.4141	137.649	82.5764
ENSGALG00000003516	2.06881	1.23465	1.27472	1.20047	2.40707	1.46235	1.39905	1.2668	1.55187	1.42503	2.48051	0.908378
ENSGALG00000003517	4.92338	4.13295	4.75543	6.46542	5.02658	5.28673	5.36251	5.72144	7.17329	6.01426	4.92414	6.49286
ENSGALG00000003518	8.88331	7.54346	9.23099	7.90505	8.44787	10.1597	10.617	8.51938	8.71084	7.7599	7.90904	10.3703
ENSGALG00000003520	8.24557	6.48787	5.81841	8.5111	7.1983	7.41135	8.81687	6.59145	7.1149	6.28883	7.45674	7.3555
ENSGALG00000003521	5650.39	5817.65	4691.16	4845.56	4309.16	4997.54	5689.68	5734.53	5904.43	4424.02	4663.4	7095.74
ENSGALG00000003522	24.2154	23.6095	29.4019	25.1533	33.1395	26.5724	25.3808	19.893	19.836	18.2612	24.1873	18.0866
ENSGALG00000003523	25.3124	29.546	17.4681	15.3493	23.5879	16.7649	19.8708	23.6383	15.284	19.6288	18.5275	23.6292
ENSGALG00000003526	14.6378	13.5833	17.6913	16.8609	14.8321	13.2081	14.1883	15.4976	15.225	11.0133	14.6254	12.2024
ENSGALG00000003527	18.2037	20.3255	8.50427	23.4399	7.48502	11.4639	14.1749	44.3313	11.8449	28.1011	114.682	55.8425
ENSGALG00000003529	1.59586	3.20453	5.52224	4.6449	3.53181	6.51756	2.65696	1.2564	3.97107	10.572	1.41728	0.924129
ENSGALG00000003532	144.755	94.4951	123.303	120.763	218.479	94.2032	126.862	125.941	101.64	134.282	206.558	103.062
ENSGALG00000003533	13.8348	12.3645	13.8984	10.0053	12.8952	9.12272	15.876	8.82453	11.863	11.0254	15.3062	10.5866
ENSGALG00000003534	4.83119	4.71451	6.139	6.03891	9.10187	5.59446	5.26209	4.79923	6.05563	3.82303	5.56011	5.16221
ENSGALG00000003536	9.80891	7.85475	10.1374	10.1648	11.0546	8.37522	9.58977	7.91876	8.93996	4.48896	9.19914	5.19847
ENSGALG00000003539	0.770445	0.353236	0.875986	0.700053	0.620154	0.42063	0.536132	0.484876	0.382853	0.533986	0.461586	0.12393
ENSGALG00000003540	1.80702	1.46409	1.64463	1.46855	1.6783	0.82668	1.44049	0.81785	1.07261	0.892502	1.69453	0.712772
ENSGALG00000003546	9.27314	1.64356	1.82855	9.05052	1.24853	1.8237	0.962573	9.22243	1.11336	0.454494	0.805388	2.58043
ENSGALG00000003547	5.24683	5.06649	6.09475	7.03913	8.39425	5.25307	5.63288	5.32016	3.77148	3.2617	3.84134	3.33237
ENSGALG00000003548	2.79742	3.50551	4.36761	2.93223	4.68526	3.88453	3.13109	2.78237	2.56112	1.91874	3.31382	2.13007
ENSGALG00000003549	23.736	26.1691	18.0141	31.5107	16.7342	19.1348	17.9535	23.7468	32.0271	14.7367	17.1484	29.295
ENSGALG00000003550	2.6179	3.12717	1.90119	10.3058	4.39808	4.33238	3.34592	1.56163	2.74682	5.04991	1.12755	0.855883
ENSGALG00000003551	4.75399	3.34938	4.39394	5.42574	5.84928	6.28374	7.17483	5.65699	8.45294	6.31125	6.94359	5.02711
ENSGALG00000003557	6.82485	8.2637	8.15416	5.92144	6.87183	4.28008	8.75355	4.42645	5.6852	3.90752	4.82842	3.89057
ENSGALG00000003558	4.97512	3.79224	4.4228	7.42167	6.89552	5.87561	4.35362	4.84306	4.13378	5.38255	6.35247	4.40767
ENSGALG00000003559	3.96881	5.39486	4.07978	5.21259	5.46211	3.92173	4.43742	3.05621	4.3596	3.87908	3.73832	2.5246
ENSGALG00000003560	1.5113	0.686148	1.2481	1.23727	2.03691	1.87001	1.33985	1.29129	0.926574	0.841298	1.29314	1.04477
ENSGALG00000003562	0.714003	0.355631	1.57555	0.94714	2.6055	1.04256	1.40485	0.959039	0.683106	1.07928	1.38802	0.373452
ENSGALG00000003563	9.71264	9.74823	9.73383	10.1599	17.2638	10.4724	14.7284	9.14326	9.11858	11.4309	10.0918	7.93557
ENSGALG00000003566	8.83035	5.95575	7.51513	7.89961	8.25512	8.37281	7.17573	5.95479	7.1874	8.52454	6.93607	5.09159
ENSGALG00000003567	1.86279	1.53929	1.855	1.57382	2.20899	1.84614	1.13621	1.29578	1.02428	1.99519	1.79615	0.362445
ENSGALG00000003568	2.17146	1.20691	1.91244	1.65324	2.32568	1.75384	3.47271	2.64635	3.8796	3.01682	3.46722	2.08552
ENSGALG00000003569	1.07231	1.07843	0.846207	1.83733	1.28364	0.922507	0.800266	1.0214	0.93484	0.217524	0.655036	0.850938
ENSGALG00000003570	27.7896	22.5857	27.1906	49.5641	26.6884	22.3258	18.881	15.2055	15.2642	10.2799	17.9998	9.3422
ENSGALG00000003571	0.526107	0.373488	0.639148	0.368773	0.635218	0.208896	1.67134	0.536923	0.990704	0.426893	0.556234	0.304658
ENSGALG00000003572	5.73138	5.01151	5.54937	7.2117	7.1667	5.13975	4.55759	4.97611	4.73824	5.84154	13.3724	6.0766
ENSGALG00000003574	6.72147	4.13257	4.43055	6.08554	6.43217	4.69428	5.50163	4.81401	4.39796	4.44349	8.00735	4.56415
ENSGALG00000003575	42.8553	52.7716	41.6889	37.3279	35.638	31.073	55.3193	56.4586	35.7095	41.4431	41.9413	50.4339
ENSGALG00000003577	1.02721	0.466703	0.645076	0.614414	0.717432	0.734153	0.656378	0.83866	0.722144	0.566777	1.87666	0.523454
ENSGALG00000003578	28.9286	20.0572	30.9923	26.8471	38.6162	31.6785	17.2142	19.4174	27.5713	9.3766	16.024	6.28717
ENSGALG00000003579	6.67872	6.59536	7.9292	7.18528	6.71175	7.19678	4.91543	5.65285	5.8823	9.81667	9.43078	4.00088
ENSGALG00000003580	67.7714	50.9655	58.2093	85.9115	65.2711	57.3124	62.0568	44.1217	57.1137	26.57	45.6823	29.5563
ENSGALG00000003584	4.72397	3.65998	4.50553	2.91889	3.69071	3.27157	2.10257	1.05712	1.09348	1.62366	7.0686	1.32688
ENSGALG00000003589	0.082507	0.131788	0.508884	25.8128	0.413799	0.343982	0.224665	0.0505219	0.155367	0.0502108	0.366372	0.215002
ENSGALG00000003590	2.62081	3.95364	5.78617	2.628	4.74652	5.69088	1.84357	0.768973	1.77359	1.39556	1.76644	0.44265
ENSGALG00000003591	1.29892	1.5711	1.49621	1.656	1.2195	0.857713	1.36095	1.32274	1.42903	0.910766	1.60318	1.00563
ENSGALG00000003594	4.48137	4.93865	4.73095	5.38416	3.92963	6.35648	4.87499	4.63965	6.03447	8.32442	4.53003	4.69183
ENSGALG00000003596	4.44706	3.64913	5.20114	4.75763	7.12253	5.62444	4.18269	4.36977	4.81762	4.40017	5.07453	3.52955
ENSGALG00000003597	29.8174	32.3791	29.0052	31.2696	34.0821	27.7948	32.2126	25.052	29.9351	22.5346	33.2111	27.9479
ENSGALG00000003601	28.7861	20.5965	20.7918	23.716	33.7104	28.2423	32.6896	29.592	27.9244	30.8941	33.0491	33.3471
ENSGALG00000003602	0.914982	0.755946	1.12042	0.874796	0.931852	0.739133	0.796128	0.605355	0.742667	0.505623	0.820602	0.566389
ENSGALG00000003604	1.83889	1.34756	1.30825	1.03487	1.49854	1.4132	1.55064	0.726464	1.47075	0.962654	0.82785	1.07632
ENSGALG00000003605	5.44299	4.81251	5.23272	6.00759	5.07856	5.90168	4.88466	5.07051	5.47668	5.42917	6.49581	5.20632
ENSGALG00000003612	0.863855	0.755622	1.00333	0.63435	0.55016	0.330752	0.638471	0.642319	1.24908	0.751016	1.21341	0.821825
ENSGALG00000003614	2.99627	3.41672	4.15377	2.86645	1.73543	1.96722	2.59539	1.7336	2.37684	1.8665	3.44223	1.61212
ENSGALG00000003615	1.04358	0.193264	0.559701	0.381649	0.404552	1.89166	0.64246	0.166701	0.427206	0.662698	0.287828	0.367845
ENSGALG00000003618	0.754418	0.401676	0.846013	0.61694	0.73571	2.86444	0.975776	0.577446	0.976684	0.746057	0.299107	0.163826
ENSGALG00000003620	6.96001	7.34367	6.42488	15.4489	9.22332	7.55761	9.38354	14.5527	11.9075	19.6285	14.7261	18.0631
ENSGALG00000003625	36.4249	39.0944	44.5901	37.1169	40.0342	33.7499	52.6717	44.1969	43.0447	39.4241	35.9467	41.9078
ENSGALG00000003627	5.53901	4.40688	5.82309	6.17042	6.49558	6.24277	5.02262	5.08299	5.96956	5.45494	6.6453	4.15462
ENSGALG00000003628	27.0295	27.9928	24.5034	30.5285	23.1707	31.3254	12.1154	10.4202	14.6066	24.3521	14.8788	8.66093
ENSGALG00000003630	36.2969	33.5617	37.4413	39.2314	33.1966	26.5688	52.8885	43.3489	35.5447	33.3864	35.2409	46.2895
ENSGALG00000003631	1.25043	0.992238	1.50134	1.60407	1.09222	1.08442	1.16365	1.21657	1.01346	0.840813	1.27391	0.858996
ENSGALG00000003634	84.2998	73.0309	78.7177	122.931	112.4	111.601	99.0683	116.01	82.7947	133.411	104.542	138.93
ENSGALG00000003636	1.02638	0.617756	0.850734	0.52133	0.671429	0.478409	0.826292	0.655813	0.630247	0.135786	0.537858	0.258415
ENSGALG00000003640	5.14303	6.80193	6.93737	10.9304	8.54699	14.8688	5.46221	6.61232	6.56564	11.7621	6.22317	5.80807
ENSGALG00000003641	15.3166	12.7497	14.2385	16.3442	16.0453	17.544	14.0939	13.6566	14.5707	14.1579	15.777	11.6061
ENSGALG00000003642	10.0941	11.0423	10.547	12.2351	10.0981	8.94609	9.26832	9.23981	8.30384	9.18291	15.4727	9.81529
ENSGALG00000003644	0.112334	0.358862	0.151168	0.209974	0.375596	0.64229	0.146825	0.467747	0.0634605	4.32053	10.9171	0.234182
ENSGALG00000003645	2.83794	1.97123	2.58203	2.87394	2.66845	2.6151	3.44932	2.79167	4.65266	2.42069	3.24145	1.88702
ENSGALG00000003648	14.5292	14.0193	14.2752	35.0538	15.0108	15.6823	13.3492	15.7752	15.5526	7.47014	12.4252	14.5236
ENSGALG00000003651	5.42662	6.12648	6.75712	7.22588	8.83947	6.9397	6.93857	4.86767	5.81001	6.53862	6.03287	4.64535
ENSGALG00000003652	12.0809	10.4393	12.3975	14.8851	16.759	12.3783	12.0742	14.1301	9.23035	11.62	13.1649	17.3978
ENSGALG00000003655	4.39362	1.63922	2.46353	3.43187	2.26967	2.33028	1.93865	2.45471	1.64565	1.07342	1.22064	0.705706
ENSGALG00000003658	2.55149	2.41187	2.76946	3.14972	3.8017	1.95034	3.18032	2.53989	2.26102	1.74372	2.68317	2.11751
ENSGALG00000003659	8.54344	7.47763	9.98867	12.6518	9.63238	9.44142	9.35348	8.70783	8.79132	8.54687	8.16786	8.93712
ENSGALG00000003661	6.9324	5.91391	6.57203	7.57877	8.37121	7.04567	6.89082	6.95839	6.98788	6.03633	7.80485	5.17713
ENSGALG00000003662	8.05773	6.59868	8.67295	8.56743	9.9532	13.5824	8.17538	8.18201	11.1229	24.364	11.6803	8.74847
ENSGALG00000003663	8.60374	8.19988	8.82063	13.1477	12.6953	8.83139	9.59911	9.44395	9.02392	11.9736	11.7683	9.97727
ENSGALG00000003664	0.858776	0.966438	0.601901	0.811728	0.902738	0.418482	0.669642	0.26293	0.615619	0.130655	0.74287	0.214743
ENSGALG00000003665	2.83517	3.36521	2.81488	2.98728	3.502	2.36619	3.99283	2.03464	2.04033	1.69242	2.61185	2.17511
ENSGALG00000003668	2.63784	1.81103	2.91919	2.46531	1.58601	1.94317	2.04143	1.91279	1.69933	2.40795	3.61088	1.36673
ENSGALG00000003669	10.5176	11.8855	9.52909	9.31047	11.5954	7.33954	9.94293	8.79838	9.02304	10.6652	11.3415	10.28
ENSGALG00000003670	4.45697	3.41123	6.20857	2.6685	6.09278	4.8528	3.64087	1.8763	6.19628	11.358	4.10844	1.81472
ENSGALG00000003672	8.28521	8.11136	10.0561	9.70902	10.1843	8.29485	10.603	10.9995	6.73042	6.76314	8.72659	12.657
ENSGALG00000003674	7.50963	10.7011	7.98246	15.1429	11.0479	11.4609	9.15105	13.2211	9.2561	4.43161	12.6573	13.6733
ENSGALG00000003675	7.70048	5.4334	8.29419	7.7437	7.27801	6.99798	6.83221	5.33156	5.64159	3.41853	4.21672	5.20465
ENSGALG00000003678	48.4654	123.058	58.3617	16.9592	19.1259	21.2902	10.2868	20.5707	15.4724	29.8357	91.7812	15.7664
ENSGALG00000003681	8.53089	7.56848	9.47977	11.2309	13.1016	9.37749	9.39726	10.6254	11.2323	10.2653	15.3934	10.4521
ENSGALG00000003682	7.05056	7.01012	6.72715	8.26408	11.2877	5.47526	6.91572	4.6751	8.1788	7.11169	7.6108	6.22576
ENSGALG00000003683	9.3694	9.97713	10.7264	11.0658	10.4696	7.02275	9.21921	8.29874	10.1115	5.89542	8.90757	7.93304
ENSGALG00000003684	3.29114	3.0197	3.14524	3.13392	4.12942	2.40399	2.63779	3.47288	3.09875	1.57459	3.30891	4.27914
ENSGALG00000003687	2.3548	1.77719	3.48675	1.79481	3.08311	1.988	2.29092	1.84791	2.36782	1.14087	1.91437	0.926731
ENSGALG00000003688	7.09783	6.6248	7.61163	7.16283	8.69739	8.13139	6.68322	5.833	5.36093	5.95759	6.54471	6.46853
ENSGALG00000003689	2.87945	4.02441	3.92419	2.16162	2.74119	2.5407	2.19975	2.79171	2.37223	5.93845	6.38465	1.8913
ENSGALG00000003691	6.73278	6.7667	7.6162	8.22492	7.27896	10.0224	8.2305	9.00718	9.34654	13.3202	8.76592	8.12862
ENSGALG00000003693	2.35408	2.25335	2.63767	3.03975	3.32655	3.07817	3.78667	3.44402	4.69062	3.34799	4.25479	2.56562
ENSGALG00000003695	2.14791	1.53948	3.40459	1.7565	4.9719	3.05057	2.60943	1.77052	1.43898	2.26236	1.83419	1.81788
ENSGALG00000003696	15.2071	15.6556	17.2097	17.1754	15.5702	15.6659	18.4039	18.261	15.417	25.6327	16.6857	15.1106
ENSGALG00000003699	6.54581	3.78825	4.77135	5.94478	7.89807	7.69553	6.80416	5.48953	7.30199	3.46395	3.93574	2.75226
ENSGALG00000003700	5.81596	8.46612	5.02881	6.09442	4.95424	4.78185	4.37243	6.25928	4.44346	5.88706	5.21733	9.13983
ENSGALG00000003701	4.37794	3.95892	3.44832	4.24585	6.50572	5.59776	3.66147	5.94663	3.18148	9.76895	22.4158	13.5612
ENSGALG00000003702	35.9218	30.5275	29.2981	40.5951	40.8923	32.5831	29.1316	29.551	25.1592	27.3467	37.8503	35.1696
ENSGALG00000003703	5.6317	5.5823	5.76117	4.9414	6.97773	3.74669	6.65605	5.00765	4.89351	3.42725	5.87184	5.62037
ENSGALG00000003705	4.85606	7.19296	4.56887	6.38657	6.17886	5.84794	4.92422	4.69424	5.18165	3.08036	7.00475	3.29861
ENSGALG00000003706	18.55	33.2086	24.9686	17.1102	8.70178	25.3034	13.0884	11.716	12.0746	30.7699	46.5569	37.459
ENSGALG00000003708	5.09675	5.58658	4.03862	7.15092	5.87485	3.57738	6.40644	5.76874	4.99826	3.88281	4.41102	6.86982
ENSGALG00000003709	12.7708	8.76787	8.32898	12.3543	5.45608	9.43431	13.678	11.5379	10.5265	4.67675	12.4646	7.34341
ENSGALG00000003712	5.94775	4.39746	4.77323	4.87377	6.8959	10.7532	5.58019	5.70468	5.85882	23.9219	6.92015	7.12513
ENSGALG00000003714	5.6034	4.59246	4.34212	4.41312	6.03457	6.14968	5.14313	4.54918	4.86088	9.69368	3.35486	4.99483
ENSGALG00000003716	2.66214	0.672668	0.505992	3.28925	1.20691	1.0212	3.09616	1.16043	1.57188	2.52623	0.343474	0.627088
ENSGALG00000003717	11.8651	8.69759	9.32461	11.4037	12.9191	8.79585	9.18846	6.83389	8.1558	6.59977	11.4302	4.87904
ENSGALG00000003719	14.6823	11.4041	14.2895	19.2315	15.6381	20.2432	15.0753	12.9908	13.0984	19.1856	21.3418	14.5628
ENSGALG00000003720	1.0724	0.926349	1.10169	0.770972	1.18685	1.06303	1.01286	0.817395	0.75552	0.784978	1.86485	0.521126
ENSGALG00000003722	4.00315	3.62065	4.41724	4.04111	3.74658	2.29254	3.2981	3.92832	2.35571	2.43618	2.6371	3.71498
ENSGALG00000003726	2.61543	2.29955	1.7186	5.10181	2.0821	1.48606	3.49019	3.72267	2.95743	1.25637	2.71566	3.14644
ENSGALG00000003727	5.54138	5.02542	4.91671	3.92689	4.2078	4.13456	4.41065	5.22028	5.16011	2.0382	4.98311	4.23152
ENSGALG00000003731	1.27443	1.24853	1.41283	1.24553	1.54212	1.63085	1.30878	1.44482	1.60448	4.93709	2.10658	1.45913
ENSGALG00000003732	8.53762	5.86238	6.83399	7.5665	7.79272	7.36437	8.17681	5.7687	7.38713	7.57854	6.33101	4.36433
ENSGALG00000003733	16.1522	11.3905	13.0106	18.3391	17.7541	16.4686	16.8144	20.3744	14.2584	17.5716	30.1848	25.8438
ENSGALG00000003734	26.2713	24.7889	26.0559	27.7507	26.9011	50.1252	35.852	31.7156	31.5409	149.019	27.4407	31.0762
ENSGALG00000003736	0.773503	0.736972	0.928286	0.875103	1.25531	0.905216	1.24157	2.06076	0.932716	2.60964	4.45914	2.93898
ENSGALG00000003738	29.8475	21.7566	22.0866	27.7056	17.538	15.8722	21.5902	30.1503	19.4759	17.1756	26.0826	28.3953
ENSGALG00000003740	15.4257	13.3633	14.1203	16.4726	15.9036	12.0427	13.7454	14.7643	13.0238	8.01461	14.4724	14.3218
ENSGALG00000003741	14.8042	15.5771	14.2229	11.045	16.2598	21.0752	10.551	6.70383	12.3788	18.667	8.75557	7.31901
ENSGALG00000003742	5.89321	2.37947	3.59503	6.51575	5.21328	4.74143	4.01745	4.20336	3.27087	2.14676	5.03493	2.47062
ENSGALG00000003743	13.2355	7.96994	9.49093	18.1068	25.4111	29.7826	22.0127	17.7326	11.4441	45.8705	30.2982	16.8168
ENSGALG00000003744	2.26273	2.3877	3.92674	3.11948	2.20234	2.63434	1.75084	1.71783	2.72814	0.660471	0.922282	0.474318
ENSGALG00000003745	5.11647	2.69772	3.73227	3.43549	6.27448	4.29978	3.66111	2.02783	4.86414	3.92992	6.0712	2.70396
ENSGALG00000003747	10.3829	11.5687	13.831	13.9794	21.9838	12.743	14.1577	9.86616	12.1067	6.1856	11.1754	6.25062
ENSGALG00000003748	23.5898	20.1563	23.4635	30.637	22.3773	25.7987	25.6023	30.8247	22.8187	24.3418	27.9574	32.1721
ENSGALG00000003750	4.31463	2.9213	3.2193	3.35771	4.41115	2.72151	2.89553	3.43252	3.39067	2.00548	4.53655	1.86897
ENSGALG00000003753	8.76297	8.74441	10.6595	12.7	10.7945	10.1703	10.1694	10.7869	10.5384	10.7067	11.5459	9.52357
ENSGALG00000003755	45.1237	44.079	38.6602	56.2069	43.5364	38.2888	47.1173	47.3285	43.0634	27.4458	41.4348	52.2321
ENSGALG00000003757	4.56811	3.80405	4.62023	3.94361	4.3005	3.41017	2.44033	2.28655	2.59002	1.45438	3.60056	3.04174
ENSGALG00000003758	0.932645	0.331046	0.92967	0.484247	1.15494	0.308596	1.07226	0.824909	1.07326	0.567574	1.249	0.420059
ENSGALG00000003759	11.7906	12.9698	8.80619	14.6997	7.91001	10.2813	8.50331	8.32731	7.32904	7.74658	11.4733	12.6743
ENSGALG00000003763	3.36661	3.39666	3.35669	3.37291	3.24115	2.85554	3.35299	4.28341	3.99617	2.76628	3.63972	2.45019
ENSGALG00000003764	25.1924	23.778	23.2809	38.052	30.2516	26.4723	40.8587	56.225	29.8692	26.8941	41.5936	54.1784
ENSGALG00000003766	4.52055	4.27399	5.34845	4.12152	5.56208	5.31343	4.86352	3.87138	4.22157	5.03657	4.79987	3.64511
ENSGALG00000003767	2.12217	1.16159	1.5569	1.29753	1.61364	1.18126	1.42576	0.995865	1.77403	0.989732	0.956192	1.10257
ENSGALG00000003770	61.1746	28.7022	39.2543	48.0292	100.444	53.9735	54.8618	35.7434	31.4824	31.8236	55.3476	23.2683
ENSGALG00000003771	8.45838	8.32973	8.82765	9.03226	9.52827	8.82586	8.61901	9.65061	8.03391	7.9826	8.21613	9.10736
ENSGALG00000003772	7.5921	5.89106	6.4679	3.87779	6.82169	3.11968	7.24361	5.83817	5.65213	2.86529	4.44276	3.54441
ENSGALG00000003774	6.35069	4.57001	4.98079	4.83673	6.57677	3.19508	5.02673	3.53611	4.80583	3.03423	5.77517	2.01923
ENSGALG00000003775	11.5248	9.94856	11.3919	15.926	14.5224	11.6561	13.724	10.3648	9.12994	9.16926	14.397	10.5052
ENSGALG00000003776	17.1971	15.339	17.9293	15.8575	23.3602	20.7941	15.0821	14.1013	20.4281	25.4177	17.5571	11.1219
ENSGALG00000003778	188.533	195.226	175.358	219.458	182.977	205.012	164.849	191.505	132.592	169.439	161.073	250.713
ENSGALG00000003781	16.05	16.9821	18.0887	19.9707	16.6097	16.7079	12.9778	15.9878	13.6673	11.8792	16.535	12.8604
ENSGALG00000003782	7.8467	6.73424	9.06112	7.41658	7.81625	8.3539	7.00915	4.98176	7.16824	5.6951	3.1727	2.45858
ENSGALG00000003786	33.2347	31.6092	33.1306	35.2965	31.6772	32.4462	36.4534	38.6416	30.9546	33.5701	36.3562	51.0989
ENSGALG00000003788	32.5138	30.0746	29.4565	47.5767	36.0587	37.1081	32.5063	34.163	31.0907	62.7393	41.9281	51.6613
ENSGALG00000003789	9.1599	8.49685	11.596	17.3499	17.5592	24.3923	18.1801	17.0511	24.1101	34.14	12.7576	12.7304
ENSGALG00000003790	2.31882	2.20138	2.3271	3.3793	3.3553	1.87263	2.89379	2.1852	2.62732	2.21958	3.71979	1.87535
ENSGALG00000003792	4.51615	4.00893	3.01804	4.65073	5.69133	3.17841	4.39282	2.58229	3.40749	3.10766	8.0352	2.34436
ENSGALG00000003793	27.1475	31.2996	32.5141	39.6902	33.7046	26.2148	37.0697	28.4186	23.2581	25.0244	33.3028	30.6319
ENSGALG00000003794	7.95879	9.17827	8.39338	9.36902	10.6065	10.9024	7.34069	7.4346	5.91511	17.3952	7.35824	8.58017
ENSGALG00000003795	26.1893	38.882	32.9581	45.1575	33.9828	32.549	38.4584	43.537	33.6662	31.1218	35.4972	59.8258
ENSGALG00000003798	24.8818	29.2059	23.1348	30.6421	27.4309	27.5344	28.8296	29.812	18.8884	31.0862	32.7456	38.0067
ENSGALG00000003799	16.7716	16.6908	17.1824	20.9091	23.3537	19.386	18.9553	17.8771	18.5204	16.3809	20.3458	20.875
ENSGALG00000003800	92.9423	69.0639	67.3822	62.1324	50.9814	65.2144	60.2507	49.0305	56.9211	39.9688	45.931	60.2857
ENSGALG00000003802	3.15364	3.87674	4.09561	6.41487	4.78114	4.10182	6.78144	4.62892	5.75298	5.63057	4.53062	3.10187
ENSGALG00000003803	2.46273	2.17609	2.99678	2.5675	3.94611	2.47881	2.17689	1.88846	2.73459	1.07508	2.31726	0.580851
ENSGALG00000003804	9.24078	8.64858	8.28815	10.8376	8.4484	7.18063	6.88036	7.37146	7.3751	4.95361	5.85051	7.8177
ENSGALG00000003805	1.79383	1.56521	2.80325	1.99282	5.78758	2.69544	2.00649	2.22053	1.81188	3.26615	3.44752	1.13677
ENSGALG00000003806	167.334	140.81	142.99	207.271	250.604	172.826	188.585	157.176	131.485	159.413	175.651	127.764
ENSGALG00000003807	21.8092	24.1356	24.2311	36.4112	21.0508	18.869	29.2404	30.8419	20.0363	16.4294	21.8865	31.7919
ENSGALG00000003812	67.4715	75.0194	59.1433	82.4364	48.4894	45.4388	76.2094	86.6707	60.9602	50.3046	57.4653	92.7895
ENSGALG00000003815	27.7939	24.3393	30.1773	23.854	38.8398	23.6871	26.273	16.5526	17.5895	15.5976	26.9882	16.1831
ENSGALG00000003816	16.3567	16.0374	23.2801	25.4013	13.8959	23.2825	20.3255	17.8898	19.5655	35.7096	18.3244	15.0596
ENSGALG00000003817	1.11924	0.804879	1.10843	0.80151	1.52282	1.64488	1.2349	1.24609	1.46439	3.50296	1.06961	0.791225
ENSGALG00000003818	3.20184	2.45574	2.13088	3.055	2.99007	2.32826	2.79905	1.81964	2.49054	2.5369	4.98086	1.4736
ENSGALG00000003819	2.65303	1.35925	1.82438	1.47367	3.15211	1.55031	2.12635	1.68585	1.57889	2.46751	3.84225	1.39138
ENSGALG00000003820	23.6891	16.7666	17.1461	22.5921	27.227	17.5684	21.6154	19.1782	15.227	13.4114	28.3208	16.4878
ENSGALG00000003821	20.2778	23.6357	11.2333	11.0977	14.388	18.8594	12.5024	13.6473	14.5343	21.1602	12.8248	9.55618
ENSGALG00000003824	3.14248	2.57895	3.20743	2.81197	4.24752	2.88487	2.52459	2.63845	3.21758	3.21898	3.59105	2.51237
ENSGALG00000003826	5.68339	6.41733	7.23638	8.38775	7.63621	6.60428	8.30087	7.32362	7.78666	5.37144	7.73993	6.08834
ENSGALG00000003830	5.84688	5.37615	6.65187	6.51819	7.95095	5.87126	5.59135	5.0649	5.99829	4.76654	7.6269	4.78983
ENSGALG00000003832	4.48919	4.79726	4.127	3.88424	4.26074	7.40704	4.82048	6.41083	5.73524	8.9199	3.90434	3.14156
ENSGALG00000003835	7.68913	4.2527	8.56894	7.01204	13.6497	10.9352	7.28458	7.04945	5.72052	8.34114	11.4645	5.54419
ENSGALG00000003836	0.87911	0.553169	1.83726	0.858958	0.979783	0.761584	0.739902	0.293624	0.413859	0.194544	0.354881	0.879311
ENSGALG00000003837	4.68088	2.47308	2.96781	3.78582	3.7321	2.87367	4.5003	2.17175	2.66977	2.3775	7.38912	2.61678
ENSGALG00000003845	37.9682	49.6957	49.1422	31.1829	27.5485	61.4224	30.9508	23.5262	24.0495	95.6627	34.0605	18.9205
[truncated: 16,164 more rows]
