# Supplementary material for: Weighted gene co-expression network indicates that the DYNLL2 is an important regulator of chicken breast muscle development and is regulated by miR-148a-3p
Source: BMC Genomics. 2022 Apr 4;23:258. doi: 10.1186/s12864-022-08522-8 (PMC8978428; doi:10.1186/s12864-022-08522-8)
Supplement: Supplementary file 5 — Additional file 5: Table S2. Gene list of the 5 modules (midnight blue, skyblue2, brown2, navajowhite1, and lightpink3). [file 12864_2022_8522_MOESM5_ESM.xlsx]

## Sheet: Sheet1
Table S2. Gene list of the 5 modules (midnight blue, skyblue2, brown2, navajowhite1, and lightpink3).
probes	moduleColor
ENSGALG00000000033	brown2
ENSGALG00000000062	brown2
ENSGALG00000000076	brown2
ENSGALG00000000098	brown2
ENSGALG00000000102	brown2
ENSGALG00000000104	brown2
ENSGALG00000000112	brown2
ENSGALG00000000122	brown2
ENSGALG00000000123	brown2
ENSGALG00000000137	brown2
ENSGALG00000000151	brown2
ENSGALG00000000161	brown2
ENSGALG00000000162	brown2
ENSGALG00000000177	brown2
ENSGALG00000000183	brown2
ENSGALG00000000196	brown2
ENSGALG00000000208	brown2
ENSGALG00000000230	brown2
ENSGALG00000000238	brown2
ENSGALG00000000239	brown2
ENSGALG00000000242	brown2
ENSGALG00000000244	brown2
ENSGALG00000000273	brown2
ENSGALG00000000277	brown2
ENSGALG00000000284	brown2
ENSGALG00000000295	brown2
ENSGALG00000000307	brown2
ENSGALG00000000311	brown2
ENSGALG00000000327	brown2
ENSGALG00000000346	brown2
ENSGALG00000000356	brown2
ENSGALG00000000363	brown2
ENSGALG00000000374	brown2
ENSGALG00000000395	brown2
ENSGALG00000000399	brown2
ENSGALG00000000412	brown2
ENSGALG00000000417	brown2
ENSGALG00000000430	brown2
ENSGALG00000000452	brown2
ENSGALG00000000461	brown2
ENSGALG00000000463	brown2
ENSGALG00000000464	brown2
ENSGALG00000000476	brown2
ENSGALG00000000489	brown2
ENSGALG00000000527	brown2
ENSGALG00000000528	brown2
ENSGALG00000000533	brown2
ENSGALG00000000546	brown2
ENSGALG00000000549	brown2
ENSGALG00000000560	brown2
ENSGALG00000000584	brown2
ENSGALG00000000587	brown2
ENSGALG00000000625	brown2
ENSGALG00000000643	brown2
ENSGALG00000000644	brown2
ENSGALG00000000670	brown2
ENSGALG00000000687	brown2
ENSGALG00000000692	brown2
ENSGALG00000000695	brown2
ENSGALG00000000706	brown2
ENSGALG00000000710	brown2
ENSGALG00000000730	brown2
ENSGALG00000000736	brown2
ENSGALG00000000737	brown2
ENSGALG00000000747	brown2
ENSGALG00000000750	brown2
ENSGALG00000000755	brown2
ENSGALG00000000761	brown2
ENSGALG00000000764	brown2
ENSGALG00000000839	brown2
ENSGALG00000000840	brown2
ENSGALG00000000845	brown2
ENSGALG00000000853	brown2
ENSGALG00000000865	brown2
ENSGALG00000000874	brown2
ENSGALG00000000882	brown2
ENSGALG00000000953	brown2
ENSGALG00000000954	brown2
ENSGALG00000000970	brown2
ENSGALG00000000975	brown2
ENSGALG00000000976	brown2
ENSGALG00000000977	brown2
ENSGALG00000000983	brown2
ENSGALG00000000998	brown2
ENSGALG00000001003	brown2
ENSGALG00000001041	brown2
ENSGALG00000001058	brown2
ENSGALG00000001117	brown2
ENSGALG00000001118	brown2
ENSGALG00000001126	brown2
ENSGALG00000001131	brown2
ENSGALG00000001149	brown2
ENSGALG00000001157	brown2
ENSGALG00000001165	brown2
ENSGALG00000001177	brown2
ENSGALG00000001186	brown2
ENSGALG00000001206	brown2
ENSGALG00000001226	brown2
ENSGALG00000001239	brown2
ENSGALG00000001242	brown2
ENSGALG00000001264	brown2
ENSGALG00000001277	brown2
ENSGALG00000001293	brown2
ENSGALG00000001298	brown2
ENSGALG00000001302	brown2
ENSGALG00000001306	brown2
ENSGALG00000001316	brown2
ENSGALG00000001331	brown2
ENSGALG00000001366	brown2
ENSGALG00000001385	brown2
ENSGALG00000001392	brown2
ENSGALG00000001424	brown2
ENSGALG00000001444	brown2
ENSGALG00000001446	brown2
ENSGALG00000001472	brown2
ENSGALG00000001475	brown2
ENSGALG00000001480	brown2
ENSGALG00000001483	brown2
ENSGALG00000001516	brown2
ENSGALG00000001555	brown2
ENSGALG00000001561	brown2
ENSGALG00000001577	brown2
ENSGALG00000001586	brown2
ENSGALG00000001604	brown2
ENSGALG00000001605	brown2
ENSGALG00000001611	brown2
ENSGALG00000001615	brown2
ENSGALG00000001627	brown2
ENSGALG00000001637	brown2
ENSGALG00000001645	brown2
ENSGALG00000001658	brown2
ENSGALG00000001677	brown2
ENSGALG00000001691	brown2
ENSGALG00000001705	brown2
ENSGALG00000001714	brown2
ENSGALG00000001758	brown2
ENSGALG00000001795	brown2
ENSGALG00000001797	brown2
ENSGALG00000001798	brown2
ENSGALG00000001800	brown2
ENSGALG00000001801	brown2
ENSGALG00000001808	brown2
ENSGALG00000001830	brown2
ENSGALG00000001837	brown2
ENSGALG00000001844	brown2
ENSGALG00000001854	brown2
ENSGALG00000001896	brown2
ENSGALG00000001898	brown2
ENSGALG00000001919	brown2
ENSGALG00000001921	brown2
ENSGALG00000001926	brown2
ENSGALG00000001937	brown2
ENSGALG00000001956	brown2
ENSGALG00000001975	brown2
ENSGALG00000001978	brown2
ENSGALG00000001981	brown2
ENSGALG00000002002	brown2
ENSGALG00000002009	brown2
ENSGALG00000002013	brown2
ENSGALG00000002024	brown2
ENSGALG00000002030	brown2
ENSGALG00000002038	brown2
ENSGALG00000002050	brown2
ENSGALG00000002054	brown2
ENSGALG00000002055	brown2
ENSGALG00000002066	brown2
ENSGALG00000002067	brown2
ENSGALG00000002082	brown2
ENSGALG00000002090	brown2
ENSGALG00000002091	brown2
ENSGALG00000002094	brown2
ENSGALG00000002106	brown2
ENSGALG00000002123	brown2
ENSGALG00000002159	brown2
ENSGALG00000002162	brown2
ENSGALG00000002175	brown2
ENSGALG00000002184	brown2
ENSGALG00000002194	brown2
ENSGALG00000002197	brown2
ENSGALG00000002201	brown2
ENSGALG00000002203	brown2
ENSGALG00000002206	brown2
ENSGALG00000002212	brown2
ENSGALG00000002240	brown2
ENSGALG00000002253	brown2
ENSGALG00000002262	brown2
ENSGALG00000002276	brown2
ENSGALG00000002280	brown2
ENSGALG00000002311	brown2
ENSGALG00000002312	brown2
ENSGALG00000002329	brown2
ENSGALG00000002347	brown2
ENSGALG00000002350	brown2
ENSGALG00000002353	brown2
ENSGALG00000002374	brown2
ENSGALG00000002377	brown2
ENSGALG00000002392	brown2
ENSGALG00000002412	brown2
ENSGALG00000002421	brown2
ENSGALG00000002424	brown2
ENSGALG00000002457	brown2
ENSGALG00000002463	brown2
ENSGALG00000002501	brown2
ENSGALG00000002505	brown2
ENSGALG00000002509	brown2
ENSGALG00000002532	brown2
ENSGALG00000002546	brown2
ENSGALG00000002552	brown2
ENSGALG00000002557	brown2
ENSGALG00000002564	brown2
ENSGALG00000002579	brown2
ENSGALG00000002585	brown2
ENSGALG00000002587	brown2
ENSGALG00000002597	brown2
ENSGALG00000002603	brown2
ENSGALG00000002610	brown2
ENSGALG00000002623	brown2
ENSGALG00000002630	brown2
ENSGALG00000002637	brown2
ENSGALG00000002643	brown2
ENSGALG00000002644	brown2
ENSGALG00000002653	brown2
ENSGALG00000002667	brown2
ENSGALG00000002693	brown2
ENSGALG00000002708	brown2
ENSGALG00000002749	brown2
ENSGALG00000002755	brown2
ENSGALG00000002763	brown2
ENSGALG00000002769	brown2
ENSGALG00000002777	brown2
ENSGALG00000002798	brown2
ENSGALG00000002800	brown2
ENSGALG00000002813	brown2
ENSGALG00000002831	brown2
ENSGALG00000002844	brown2
ENSGALG00000002845	brown2
ENSGALG00000002846	brown2
ENSGALG00000002849	brown2
ENSGALG00000002855	brown2
ENSGALG00000002877	brown2
ENSGALG00000002891	brown2
ENSGALG00000002894	brown2
ENSGALG00000002921	brown2
ENSGALG00000002925	brown2
ENSGALG00000002930	brown2
ENSGALG00000002944	brown2
ENSGALG00000002968	brown2
ENSGALG00000002980	brown2
ENSGALG00000002981	brown2
ENSGALG00000003010	brown2
ENSGALG00000003015	brown2
ENSGALG00000003022	brown2
ENSGALG00000003028	brown2
ENSGALG00000003045	brown2
ENSGALG00000003047	brown2
ENSGALG00000003058	brown2
ENSGALG00000003065	brown2
ENSGALG00000003086	brown2
ENSGALG00000003118	brown2
ENSGALG00000003135	brown2
ENSGALG00000003146	brown2
ENSGALG00000003155	brown2
ENSGALG00000003166	brown2
ENSGALG00000003171	brown2
ENSGALG00000003177	brown2
ENSGALG00000003189	brown2
ENSGALG00000003201	brown2
ENSGALG00000003219	brown2
ENSGALG00000003231	brown2
ENSGALG00000003239	brown2
ENSGALG00000003245	brown2
ENSGALG00000003246	brown2
ENSGALG00000003249	brown2
ENSGALG00000003258	brown2
ENSGALG00000003264	brown2
ENSGALG00000003273	brown2
ENSGALG00000003281	brown2
ENSGALG00000003284	brown2
ENSGALG00000003287	brown2
ENSGALG00000003295	brown2
ENSGALG00000003313	brown2
ENSGALG00000003320	brown2
ENSGALG00000003334	brown2
ENSGALG00000003365	brown2
ENSGALG00000003368	brown2
ENSGALG00000003389	brown2
ENSGALG00000003391	brown2
ENSGALG00000003446	brown2
ENSGALG00000003470	brown2
ENSGALG00000003473	brown2
ENSGALG00000003495	brown2
ENSGALG00000003503	brown2
ENSGALG00000003520	brown2
ENSGALG00000003526	brown2
ENSGALG00000003536	brown2
ENSGALG00000003539	brown2
ENSGALG00000003540	brown2
ENSGALG00000003546	brown2
ENSGALG00000003548	brown2
ENSGALG00000003557	brown2
ENSGALG00000003559	brown2
ENSGALG00000003569	brown2
ENSGALG00000003570	brown2
ENSGALG00000003578	brown2
ENSGALG00000003580	brown2
ENSGALG00000003590	brown2
ENSGALG00000003591	brown2
ENSGALG00000003601	brown2
ENSGALG00000003602	brown2
ENSGALG00000003604	brown2
ENSGALG00000003620	brown2
ENSGALG00000003631	brown2
ENSGALG00000003655	brown2
ENSGALG00000003664	brown2
ENSGALG00000003665	brown2
ENSGALG00000003675	brown2
ENSGALG00000003683	brown2
ENSGALG00000003687	brown2
ENSGALG00000003699	brown2
ENSGALG00000003717	brown2
ENSGALG00000003744	brown2
ENSGALG00000003772	brown2
ENSGALG00000003774	brown2
ENSGALG00000003781	brown2
ENSGALG00000003804	brown2
ENSGALG00000003856	brown2
ENSGALG00000003885	brown2
ENSGALG00000003886	brown2
ENSGALG00000003891	brown2
ENSGALG00000003935	brown2
ENSGALG00000003943	brown2
ENSGALG00000003965	brown2
ENSGALG00000003969	brown2
ENSGALG00000003973	brown2
ENSGALG00000003987	brown2
ENSGALG00000003991	brown2
ENSGALG00000004005	brown2
ENSGALG00000004009	brown2
ENSGALG00000004033	brown2
ENSGALG00000004044	brown2
ENSGALG00000004048	brown2
ENSGALG00000004059	brown2
ENSGALG00000004085	brown2
ENSGALG00000004087	brown2
ENSGALG00000004091	brown2
ENSGALG00000004121	brown2
ENSGALG00000004123	brown2
ENSGALG00000004153	brown2
ENSGALG00000004179	brown2
ENSGALG00000004183	brown2
ENSGALG00000004184	brown2
ENSGALG00000004197	brown2
ENSGALG00000004201	brown2
ENSGALG00000004234	brown2
ENSGALG00000004244	brown2
ENSGALG00000004256	brown2
ENSGALG00000004261	brown2
ENSGALG00000004263	brown2
ENSGALG00000004266	brown2
ENSGALG00000004290	brown2
ENSGALG00000004295	brown2
ENSGALG00000004300	brown2
ENSGALG00000004345	brown2
ENSGALG00000004348	brown2
ENSGALG00000004353	brown2
ENSGALG00000004363	brown2
ENSGALG00000004364	brown2
ENSGALG00000004414	brown2
ENSGALG00000004421	brown2
ENSGALG00000004436	brown2
ENSGALG00000004437	brown2
ENSGALG00000004465	brown2
ENSGALG00000004471	brown2
ENSGALG00000004491	brown2
ENSGALG00000004498	brown2
ENSGALG00000004514	brown2
ENSGALG00000004519	brown2
ENSGALG00000004521	brown2
ENSGALG00000004523	brown2
ENSGALG00000004527	brown2
ENSGALG00000004528	brown2
ENSGALG00000004531	brown2
ENSGALG00000004548	brown2
ENSGALG00000004559	brown2
ENSGALG00000004585	brown2
ENSGALG00000004589	brown2
ENSGALG00000004593	brown2
ENSGALG00000004637	brown2
ENSGALG00000004660	brown2
ENSGALG00000004664	brown2
ENSGALG00000004671	brown2
ENSGALG00000004676	brown2
ENSGALG00000004695	brown2
ENSGALG00000004702	brown2
ENSGALG00000004719	brown2
ENSGALG00000004722	brown2
ENSGALG00000004724	brown2
ENSGALG00000004741	brown2
ENSGALG00000004754	brown2
ENSGALG00000004759	brown2
ENSGALG00000004760	brown2
ENSGALG00000004767	brown2
ENSGALG00000004776	brown2
ENSGALG00000004788	brown2
ENSGALG00000004818	brown2
ENSGALG00000004827	brown2
ENSGALG00000004829	brown2
ENSGALG00000004833	brown2
ENSGALG00000004841	brown2
ENSGALG00000004844	brown2
ENSGALG00000004848	brown2
ENSGALG00000004852	brown2
ENSGALG00000004860	brown2
ENSGALG00000004874	brown2
ENSGALG00000004878	brown2
ENSGALG00000004887	brown2
ENSGALG00000004900	brown2
ENSGALG00000004907	brown2
ENSGALG00000004909	brown2
ENSGALG00000004920	brown2
ENSGALG00000004926	brown2
ENSGALG00000004935	brown2
ENSGALG00000004954	brown2
ENSGALG00000004958	brown2
ENSGALG00000004960	brown2
ENSGALG00000004967	brown2
ENSGALG00000004975	brown2
ENSGALG00000004986	brown2
ENSGALG00000004993	brown2
ENSGALG00000004999	brown2
ENSGALG00000005007	brown2
ENSGALG00000005016	brown2
ENSGALG00000005026	brown2
ENSGALG00000005027	brown2
ENSGALG00000005028	brown2
ENSGALG00000005030	brown2
ENSGALG00000005037	brown2
ENSGALG00000005065	brown2
ENSGALG00000005093	brown2
ENSGALG00000005114	brown2
ENSGALG00000005120	brown2
ENSGALG00000005141	brown2
ENSGALG00000005145	brown2
ENSGALG00000005155	brown2
ENSGALG00000005188	brown2
ENSGALG00000005195	brown2
ENSGALG00000005197	brown2
ENSGALG00000005203	brown2
ENSGALG00000005204	brown2
ENSGALG00000005207	brown2
ENSGALG00000005210	brown2
ENSGALG00000005214	brown2
ENSGALG00000005226	brown2
ENSGALG00000005227	brown2
ENSGALG00000005254	brown2
ENSGALG00000005263	brown2
ENSGALG00000005265	brown2
ENSGALG00000005278	brown2
ENSGALG00000005279	brown2
ENSGALG00000005280	brown2
ENSGALG00000005281	brown2
ENSGALG00000005290	brown2
ENSGALG00000005294	brown2
ENSGALG00000005308	brown2
ENSGALG00000005314	brown2
ENSGALG00000005326	brown2
ENSGALG00000005336	brown2
ENSGALG00000005340	brown2
ENSGALG00000005346	brown2
ENSGALG00000005363	brown2
ENSGALG00000005377	brown2
ENSGALG00000005383	brown2
ENSGALG00000005385	brown2
ENSGALG00000005401	brown2
ENSGALG00000005403	brown2
ENSGALG00000005408	brown2
ENSGALG00000005412	brown2
ENSGALG00000005418	brown2
ENSGALG00000005426	brown2
ENSGALG00000005438	brown2
ENSGALG00000005452	brown2
ENSGALG00000005458	brown2
ENSGALG00000005459	brown2
ENSGALG00000005470	brown2
ENSGALG00000005473	brown2
ENSGALG00000005487	brown2
ENSGALG00000005503	brown2
ENSGALG00000005506	brown2
ENSGALG00000005519	brown2
ENSGALG00000005587	brown2
ENSGALG00000005613	brown2
ENSGALG00000005623	brown2
ENSGALG00000005632	brown2
ENSGALG00000005643	brown2
ENSGALG00000005673	brown2
ENSGALG00000005682	brown2
ENSGALG00000005688	brown2
ENSGALG00000005693	brown2
ENSGALG00000005702	brown2
ENSGALG00000005737	brown2
ENSGALG00000005778	brown2
ENSGALG00000005779	brown2
ENSGALG00000005786	brown2
ENSGALG00000005797	brown2
ENSGALG00000005801	brown2
ENSGALG00000005805	brown2
ENSGALG00000005817	brown2
ENSGALG00000005843	brown2
ENSGALG00000005846	brown2
ENSGALG00000005849	brown2
ENSGALG00000005860	brown2
ENSGALG00000005869	brown2
ENSGALG00000005878	brown2
ENSGALG00000005886	brown2
ENSGALG00000005887	brown2
ENSGALG00000005892	brown2
ENSGALG00000005893	brown2
ENSGALG00000005907	brown2
ENSGALG00000005913	brown2
ENSGALG00000005914	brown2
ENSGALG00000005927	brown2
ENSGALG00000005957	brown2
ENSGALG00000005967	brown2
ENSGALG00000005971	brown2
ENSGALG00000005976	brown2
ENSGALG00000005977	brown2
ENSGALG00000005986	brown2
ENSGALG00000005989	brown2
ENSGALG00000006001	brown2
ENSGALG00000006008	brown2
ENSGALG00000006050	brown2
ENSGALG00000006073	brown2
ENSGALG00000006078	brown2
ENSGALG00000006088	brown2
ENSGALG00000006122	brown2
ENSGALG00000006137	brown2
ENSGALG00000006140	brown2
ENSGALG00000006153	brown2
ENSGALG00000006171	brown2
ENSGALG00000006173	brown2
ENSGALG00000006174	brown2
ENSGALG00000006184	brown2
ENSGALG00000006223	brown2
ENSGALG00000006233	brown2
ENSGALG00000006259	brown2
ENSGALG00000006283	brown2
ENSGALG00000006300	brown2
ENSGALG00000006305	brown2
ENSGALG00000006307	brown2
ENSGALG00000006342	brown2
ENSGALG00000006345	brown2
ENSGALG00000006350	brown2
ENSGALG00000006400	brown2
ENSGALG00000006415	brown2
ENSGALG00000006455	brown2
ENSGALG00000006460	brown2
ENSGALG00000006472	brown2
ENSGALG00000006486	brown2
ENSGALG00000006507	brown2
ENSGALG00000006516	brown2
ENSGALG00000006532	brown2
ENSGALG00000006539	brown2
ENSGALG00000006546	brown2
ENSGALG00000006558	brown2
ENSGALG00000006560	brown2
ENSGALG00000006563	brown2
ENSGALG00000006575	brown2
ENSGALG00000006592	brown2
ENSGALG00000006598	brown2
ENSGALG00000006608	brown2
ENSGALG00000006611	brown2
ENSGALG00000006624	brown2
ENSGALG00000006627	brown2
ENSGALG00000006638	brown2
ENSGALG00000006642	brown2
ENSGALG00000006643	brown2
ENSGALG00000006659	brown2
ENSGALG00000006698	brown2
ENSGALG00000006757	brown2
ENSGALG00000006758	brown2
ENSGALG00000006766	brown2
ENSGALG00000006793	brown2
ENSGALG00000006829	brown2
ENSGALG00000006830	brown2
ENSGALG00000006837	brown2
ENSGALG00000006876	brown2
ENSGALG00000006889	brown2
ENSGALG00000006891	brown2
ENSGALG00000006894	brown2
ENSGALG00000006912	brown2
ENSGALG00000006925	brown2
ENSGALG00000006934	brown2
ENSGALG00000006938	brown2
ENSGALG00000006949	brown2
ENSGALG00000006950	brown2
ENSGALG00000006951	brown2
ENSGALG00000006966	brown2
ENSGALG00000006978	brown2
ENSGALG00000006998	brown2
ENSGALG00000007030	brown2
ENSGALG00000007035	brown2
ENSGALG00000007040	brown2
ENSGALG00000007059	brown2
ENSGALG00000007069	brown2
ENSGALG00000007072	brown2
ENSGALG00000007078	brown2
ENSGALG00000007089	brown2
ENSGALG00000007098	brown2
ENSGALG00000007101	brown2
ENSGALG00000007110	brown2
ENSGALG00000007131	brown2
ENSGALG00000007133	brown2
ENSGALG00000007140	brown2
ENSGALG00000007141	brown2
ENSGALG00000007145	brown2
ENSGALG00000007160	brown2
ENSGALG00000007185	brown2
ENSGALG00000007195	brown2
ENSGALG00000007198	brown2
ENSGALG00000007238	brown2
ENSGALG00000007242	brown2
ENSGALG00000007246	brown2
ENSGALG00000007248	brown2
ENSGALG00000007266	brown2
ENSGALG00000007277	brown2
ENSGALG00000007282	brown2
ENSGALG00000007303	brown2
ENSGALG00000007320	brown2
ENSGALG00000007332	brown2
ENSGALG00000007355	brown2
ENSGALG00000007358	brown2
ENSGALG00000007371	brown2
ENSGALG00000007409	brown2
ENSGALG00000007443	brown2
ENSGALG00000007456	brown2
ENSGALG00000007474	brown2
ENSGALG00000007488	brown2
ENSGALG00000007489	brown2
ENSGALG00000007491	brown2
ENSGALG00000007500	brown2
ENSGALG00000007510	brown2
ENSGALG00000007530	brown2
ENSGALG00000007550	brown2
ENSGALG00000007555	brown2
ENSGALG00000007564	brown2
ENSGALG00000007565	brown2
ENSGALG00000007582	brown2
ENSGALG00000007616	brown2
ENSGALG00000007630	brown2
ENSGALG00000007643	brown2
ENSGALG00000007644	brown2
ENSGALG00000007676	brown2
ENSGALG00000007677	brown2
ENSGALG00000007689	brown2
ENSGALG00000007691	brown2
ENSGALG00000007694	brown2
ENSGALG00000007711	brown2
ENSGALG00000007721	brown2
ENSGALG00000007731	brown2
ENSGALG00000007736	brown2
ENSGALG00000007748	brown2
ENSGALG00000007750	brown2
ENSGALG00000007758	brown2
ENSGALG00000007782	brown2
ENSGALG00000007786	brown2
ENSGALG00000007804	brown2
ENSGALG00000007827	brown2
ENSGALG00000007833	brown2
ENSGALG00000007835	brown2
ENSGALG00000007837	brown2
ENSGALG00000007839	brown2
ENSGALG00000007879	brown2
ENSGALG00000007881	brown2
ENSGALG00000007882	brown2
ENSGALG00000007891	brown2
ENSGALG00000007902	brown2
ENSGALG00000007905	brown2
ENSGALG00000007920	brown2
ENSGALG00000007929	brown2
ENSGALG00000007961	brown2
ENSGALG00000007974	brown2
ENSGALG00000008007	brown2
ENSGALG00000008028	brown2
ENSGALG00000008043	brown2
ENSGALG00000008053	brown2
ENSGALG00000008057	brown2
ENSGALG00000008059	brown2
ENSGALG00000008064	brown2
ENSGALG00000008077	brown2
ENSGALG00000008080	brown2
ENSGALG00000008086	brown2
ENSGALG00000008103	brown2
ENSGALG00000008114	brown2
ENSGALG00000008118	brown2
ENSGALG00000008127	brown2
ENSGALG00000008133	brown2
ENSGALG00000008152	brown2
ENSGALG00000008155	brown2
ENSGALG00000008157	brown2
ENSGALG00000008162	brown2
ENSGALG00000008164	brown2
ENSGALG00000008168	brown2
ENSGALG00000008172	brown2
ENSGALG00000008177	brown2
ENSGALG00000008198	brown2
ENSGALG00000008201	brown2
ENSGALG00000008204	brown2
ENSGALG00000008207	brown2
ENSGALG00000008216	brown2
ENSGALG00000008234	brown2
ENSGALG00000008254	brown2
ENSGALG00000008256	brown2
ENSGALG00000008257	brown2
ENSGALG00000008287	brown2
ENSGALG00000008288	brown2
ENSGALG00000008291	brown2
ENSGALG00000008292	brown2
ENSGALG00000008297	brown2
ENSGALG00000008298	brown2
ENSGALG00000008312	brown2
ENSGALG00000008313	brown2
ENSGALG00000008319	brown2
ENSGALG00000008326	brown2
ENSGALG00000008349	brown2
ENSGALG00000008353	brown2
ENSGALG00000008357	brown2
ENSGALG00000008368	brown2
ENSGALG00000008398	brown2
ENSGALG00000008404	brown2
ENSGALG00000008430	brown2
ENSGALG00000008436	brown2
ENSGALG00000008444	brown2
ENSGALG00000008452	brown2
ENSGALG00000008455	brown2
ENSGALG00000008461	brown2
ENSGALG00000008463	brown2
ENSGALG00000008469	brown2
ENSGALG00000008472	brown2
ENSGALG00000008473	brown2
ENSGALG00000008474	brown2
ENSGALG00000008503	brown2
ENSGALG00000008519	brown2
ENSGALG00000008537	brown2
ENSGALG00000008564	brown2
ENSGALG00000008567	brown2
ENSGALG00000008575	brown2
ENSGALG00000008593	brown2
ENSGALG00000008607	brown2
ENSGALG00000008641	brown2
ENSGALG00000008651	brown2
ENSGALG00000008657	brown2
ENSGALG00000008659	brown2
ENSGALG00000008674	brown2
ENSGALG00000008684	brown2
ENSGALG00000008689	brown2
ENSGALG00000008691	brown2
ENSGALG00000008692	brown2
ENSGALG00000008700	brown2
ENSGALG00000008704	brown2
ENSGALG00000008716	brown2
ENSGALG00000008736	brown2
ENSGALG00000008740	brown2
ENSGALG00000008744	brown2
ENSGALG00000008745	brown2
ENSGALG00000008753	brown2
ENSGALG00000008755	brown2
ENSGALG00000008757	brown2
ENSGALG00000008764	brown2
ENSGALG00000008794	brown2
ENSGALG00000008818	brown2
ENSGALG00000008827	brown2
ENSGALG00000008835	brown2
ENSGALG00000008838	brown2
ENSGALG00000008855	brown2
ENSGALG00000008857	brown2
ENSGALG00000008862	brown2
ENSGALG00000008866	brown2
ENSGALG00000008885	brown2
ENSGALG00000008889	brown2
ENSGALG00000008901	brown2
ENSGALG00000008920	brown2
ENSGALG00000008933	brown2
ENSGALG00000008966	brown2
ENSGALG00000008970	brown2
ENSGALG00000008991	brown2
ENSGALG00000008999	brown2
ENSGALG00000009012	brown2
ENSGALG00000009016	brown2
ENSGALG00000009023	brown2
ENSGALG00000009027	brown2
ENSGALG00000009034	brown2
ENSGALG00000009058	brown2
ENSGALG00000009086	brown2
ENSGALG00000009090	brown2
ENSGALG00000009105	brown2
ENSGALG00000009107	brown2
ENSGALG00000009114	brown2
ENSGALG00000009130	brown2
ENSGALG00000009135	brown2
ENSGALG00000009145	brown2
ENSGALG00000009147	brown2
ENSGALG00000009149	brown2
ENSGALG00000009154	brown2
ENSGALG00000009179	brown2
ENSGALG00000009195	brown2
ENSGALG00000009201	brown2
ENSGALG00000009207	brown2
ENSGALG00000009212	brown2
ENSGALG00000009224	brown2
ENSGALG00000009233	brown2
ENSGALG00000009239	brown2
ENSGALG00000009241	brown2
ENSGALG00000009250	brown2
ENSGALG00000009275	brown2
ENSGALG00000009280	brown2
ENSGALG00000009312	brown2
ENSGALG00000009318	brown2
ENSGALG00000009345	brown2
ENSGALG00000009352	brown2
ENSGALG00000009354	brown2
ENSGALG00000009360	brown2
ENSGALG00000009364	brown2
ENSGALG00000009373	brown2
ENSGALG00000009378	brown2
ENSGALG00000009380	brown2
ENSGALG00000009388	brown2
ENSGALG00000009392	brown2
ENSGALG00000009404	brown2
ENSGALG00000009414	brown2
ENSGALG00000009441	brown2
ENSGALG00000009444	brown2
ENSGALG00000009456	brown2
ENSGALG00000009478	brown2
ENSGALG00000009491	brown2
ENSGALG00000009509	brown2
ENSGALG00000009528	brown2
ENSGALG00000009559	brown2
ENSGALG00000009570	brown2
ENSGALG00000009577	brown2
ENSGALG00000009587	brown2
ENSGALG00000009598	brown2
ENSGALG00000009600	brown2
ENSGALG00000009604	brown2
ENSGALG00000009634	brown2
ENSGALG00000009641	brown2
ENSGALG00000009654	brown2
ENSGALG00000009655	brown2
ENSGALG00000009656	brown2
ENSGALG00000009670	brown2
ENSGALG00000009678	brown2
ENSGALG00000009752	brown2
ENSGALG00000009755	brown2
ENSGALG00000009782	brown2
ENSGALG00000009799	brown2
ENSGALG00000009801	brown2
ENSGALG00000009803	brown2
ENSGALG00000009823	brown2
ENSGALG00000009829	brown2
ENSGALG00000009841	brown2
ENSGALG00000009842	brown2
ENSGALG00000009844	brown2
ENSGALG00000009847	brown2
ENSGALG00000009850	brown2
ENSGALG00000009875	brown2
ENSGALG00000009905	brown2
ENSGALG00000009915	brown2
ENSGALG00000009925	brown2
ENSGALG00000009932	brown2
ENSGALG00000009934	brown2
ENSGALG00000009941	brown2
ENSGALG00000009948	brown2
ENSGALG00000009954	brown2
ENSGALG00000009981	brown2
ENSGALG00000009993	brown2
ENSGALG00000009995	brown2
ENSGALG00000010009	brown2
ENSGALG00000010013	brown2
ENSGALG00000010017	brown2
ENSGALG00000010021	brown2
ENSGALG00000010051	brown2
ENSGALG00000010053	brown2
ENSGALG00000010068	brown2
ENSGALG00000010077	brown2
ENSGALG00000010088	brown2
ENSGALG00000010090	brown2
ENSGALG00000010108	brown2
ENSGALG00000010124	brown2
ENSGALG00000010130	brown2
ENSGALG00000010140	brown2
ENSGALG00000010150	brown2
ENSGALG00000010162	brown2
ENSGALG00000010166	brown2
ENSGALG00000010167	brown2
ENSGALG00000010170	brown2
ENSGALG00000010175	brown2
ENSGALG00000010196	brown2
ENSGALG00000010219	brown2
ENSGALG00000010229	brown2
ENSGALG00000010237	brown2
ENSGALG00000010244	brown2
ENSGALG00000010259	brown2
ENSGALG00000010283	brown2
ENSGALG00000010290	brown2
ENSGALG00000010311	brown2
ENSGALG00000010316	brown2
ENSGALG00000010344	brown2
ENSGALG00000010356	brown2
ENSGALG00000010360	brown2
ENSGALG00000010362	brown2
ENSGALG00000010365	brown2
ENSGALG00000010368	brown2
ENSGALG00000010370	brown2
ENSGALG00000010391	brown2
ENSGALG00000010400	brown2
ENSGALG00000010414	brown2
ENSGALG00000010419	brown2
ENSGALG00000010422	brown2
ENSGALG00000010433	brown2
ENSGALG00000010442	brown2
ENSGALG00000010446	brown2
ENSGALG00000010448	brown2
ENSGALG00000010461	brown2
ENSGALG00000010502	brown2
ENSGALG00000010507	brown2
ENSGALG00000010517	brown2
ENSGALG00000010526	brown2
ENSGALG00000010551	brown2
ENSGALG00000010553	brown2
ENSGALG00000010566	brown2
ENSGALG00000010571	brown2
ENSGALG00000010573	brown2
ENSGALG00000010575	brown2
ENSGALG00000010576	brown2
ENSGALG00000010581	brown2
ENSGALG00000010611	brown2
ENSGALG00000010617	brown2
ENSGALG00000010618	brown2
ENSGALG00000010628	brown2
ENSGALG00000010633	brown2
ENSGALG00000010641	brown2
ENSGALG00000010653	brown2
ENSGALG00000010663	brown2
ENSGALG00000010665	brown2
ENSGALG00000010669	brown2
ENSGALG00000010713	brown2
ENSGALG00000010747	brown2
ENSGALG00000010749	brown2
ENSGALG00000010761	brown2
ENSGALG00000010780	brown2
ENSGALG00000010794	brown2
ENSGALG00000010795	brown2
ENSGALG00000010813	brown2
ENSGALG00000010818	brown2
ENSGALG00000010854	brown2
ENSGALG00000010861	brown2
ENSGALG00000010873	brown2
ENSGALG00000010878	brown2
ENSGALG00000010882	brown2
ENSGALG00000010891	brown2
ENSGALG00000010903	brown2
ENSGALG00000010911	brown2
ENSGALG00000010934	brown2
ENSGALG00000010940	brown2
ENSGALG00000010942	brown2
ENSGALG00000010956	brown2
ENSGALG00000010962	brown2
ENSGALG00000010963	brown2
ENSGALG00000010991	brown2
ENSGALG00000010997	brown2
ENSGALG00000011017	brown2
ENSGALG00000011025	brown2
ENSGALG00000011041	brown2
ENSGALG00000011047	brown2
ENSGALG00000011058	brown2
ENSGALG00000011076	brown2
ENSGALG00000011086	brown2
ENSGALG00000011091	brown2
ENSGALG00000011094	brown2
ENSGALG00000011099	brown2
ENSGALG00000011100	brown2
ENSGALG00000011104	brown2
ENSGALG00000011145	brown2
ENSGALG00000011148	brown2
ENSGALG00000011178	brown2
ENSGALG00000011180	brown2
ENSGALG00000011181	brown2
ENSGALG00000011191	brown2
ENSGALG00000011196	brown2
ENSGALG00000011205	brown2
ENSGALG00000011209	brown2
ENSGALG00000011210	brown2
ENSGALG00000011214	brown2
ENSGALG00000011244	brown2
ENSGALG00000011251	brown2
ENSGALG00000011266	brown2
ENSGALG00000011271	brown2
ENSGALG00000011274	brown2
ENSGALG00000011283	brown2
ENSGALG00000011296	brown2
ENSGALG00000011298	brown2
ENSGALG00000011301	brown2
ENSGALG00000011319	brown2
ENSGALG00000011324	brown2
ENSGALG00000011326	brown2
ENSGALG00000011328	brown2
ENSGALG00000011339	brown2
ENSGALG00000011340	brown2
ENSGALG00000011366	brown2
ENSGALG00000011371	brown2
ENSGALG00000011386	brown2
ENSGALG00000011403	brown2
ENSGALG00000011429	brown2
ENSGALG00000011448	brown2
ENSGALG00000011473	brown2
ENSGALG00000011475	brown2
ENSGALG00000011483	brown2
ENSGALG00000011492	brown2
ENSGALG00000011499	brown2
ENSGALG00000011511	brown2
ENSGALG00000011513	brown2
ENSGALG00000011518	brown2
ENSGALG00000011526	brown2
ENSGALG00000011550	brown2
ENSGALG00000011557	brown2
ENSGALG00000011558	brown2
ENSGALG00000011566	brown2
ENSGALG00000011593	brown2
ENSGALG00000011605	brown2
ENSGALG00000011609	brown2
ENSGALG00000011614	brown2
ENSGALG00000011639	brown2
ENSGALG00000011646	brown2
ENSGALG00000011662	brown2
ENSGALG00000011663	brown2
ENSGALG00000011664	brown2
ENSGALG00000011703	brown2
ENSGALG00000011704	brown2
ENSGALG00000011709	brown2
ENSGALG00000011720	brown2
ENSGALG00000011724	brown2
ENSGALG00000011740	brown2
ENSGALG00000011759	brown2
ENSGALG00000011762	brown2
ENSGALG00000011783	brown2
ENSGALG00000011810	brown2
ENSGALG00000011811	brown2
ENSGALG00000011814	brown2
ENSGALG00000011816	brown2
ENSGALG00000011823	brown2
ENSGALG00000011827	brown2
ENSGALG00000011831	brown2
ENSGALG00000011835	brown2
ENSGALG00000011847	brown2
ENSGALG00000011865	brown2
ENSGALG00000011867	brown2
ENSGALG00000011883	brown2
ENSGALG00000011900	brown2
ENSGALG00000011908	brown2
ENSGALG00000011921	brown2
ENSGALG00000011922	brown2
ENSGALG00000011932	brown2
ENSGALG00000011933	brown2
ENSGALG00000011967	brown2
ENSGALG00000011968	brown2
ENSGALG00000011972	brown2
ENSGALG00000011975	brown2
ENSGALG00000011976	brown2
ENSGALG00000011998	brown2
ENSGALG00000012011	brown2
ENSGALG00000012018	brown2
ENSGALG00000012023	brown2
ENSGALG00000012027	brown2
ENSGALG00000012043	brown2
ENSGALG00000012044	brown2
ENSGALG00000012048	brown2
ENSGALG00000012050	brown2
ENSGALG00000012067	brown2
ENSGALG00000012087	brown2
ENSGALG00000012101	brown2
ENSGALG00000012117	brown2
ENSGALG00000012118	brown2
ENSGALG00000012127	brown2
ENSGALG00000012139	brown2
ENSGALG00000012149	brown2
ENSGALG00000012156	brown2
ENSGALG00000012158	brown2
ENSGALG00000012166	brown2
ENSGALG00000012172	brown2
ENSGALG00000012176	brown2
ENSGALG00000012177	brown2
ENSGALG00000012186	brown2
ENSGALG00000012191	brown2
ENSGALG00000012205	brown2
ENSGALG00000012223	brown2
ENSGALG00000012225	brown2
ENSGALG00000012226	brown2
ENSGALG00000012230	brown2
ENSGALG00000012251	brown2
ENSGALG00000012278	brown2
ENSGALG00000012292	brown2
ENSGALG00000012296	brown2
ENSGALG00000012327	brown2
ENSGALG00000012338	brown2
ENSGALG00000012354	brown2
ENSGALG00000012362	brown2
ENSGALG00000012365	brown2
ENSGALG00000012370	brown2
ENSGALG00000012382	brown2
ENSGALG00000012394	brown2
ENSGALG00000012400	brown2
ENSGALG00000012422	brown2
ENSGALG00000012429	brown2
ENSGALG00000012447	brown2
ENSGALG00000012448	brown2
ENSGALG00000012450	brown2
ENSGALG00000012451	brown2
ENSGALG00000012452	brown2
ENSGALG00000012463	brown2
ENSGALG00000012466	brown2
ENSGALG00000012487	brown2
ENSGALG00000012497	brown2
ENSGALG00000012508	brown2
ENSGALG00000012529	brown2
ENSGALG00000012530	brown2
ENSGALG00000012540	brown2
ENSGALG00000012561	brown2
ENSGALG00000012569	brown2
ENSGALG00000012577	brown2
ENSGALG00000012613	brown2
ENSGALG00000012615	brown2
ENSGALG00000012616	brown2
ENSGALG00000012624	brown2
ENSGALG00000012626	brown2
ENSGALG00000012641	brown2
ENSGALG00000012654	brown2
ENSGALG00000012658	brown2
ENSGALG00000012659	brown2
ENSGALG00000012687	brown2
ENSGALG00000012692	brown2
ENSGALG00000012695	brown2
ENSGALG00000012699	brown2
ENSGALG00000012717	brown2
ENSGALG00000012731	brown2
ENSGALG00000012734	brown2
ENSGALG00000012755	brown2
ENSGALG00000012770	brown2
ENSGALG00000012781	brown2
ENSGALG00000012801	brown2
ENSGALG00000012807	brown2
ENSGALG00000012834	brown2
ENSGALG00000012856	brown2
ENSGALG00000012857	brown2
ENSGALG00000012888	brown2
ENSGALG00000012903	brown2
ENSGALG00000012906	brown2
ENSGALG00000012917	brown2
ENSGALG00000012932	brown2
ENSGALG00000012947	brown2
ENSGALG00000012954	brown2
ENSGALG00000012956	brown2
ENSGALG00000012973	brown2
ENSGALG00000012987	brown2
ENSGALG00000013000	brown2
ENSGALG00000013002	brown2
ENSGALG00000013010	brown2
ENSGALG00000013031	brown2
ENSGALG00000013035	brown2
ENSGALG00000013039	brown2
ENSGALG00000013060	brown2
ENSGALG00000013072	brown2
ENSGALG00000013101	brown2
ENSGALG00000013112	brown2
ENSGALG00000013117	brown2
ENSGALG00000013131	brown2
ENSGALG00000013173	brown2
ENSGALG00000013196	brown2
ENSGALG00000013204	brown2
ENSGALG00000013210	brown2
ENSGALG00000013232	brown2
ENSGALG00000013235	brown2
ENSGALG00000013242	brown2
ENSGALG00000013254	brown2
ENSGALG00000013310	brown2
ENSGALG00000013311	brown2
ENSGALG00000013312	brown2
ENSGALG00000013354	brown2
ENSGALG00000013369	brown2
ENSGALG00000013417	brown2
ENSGALG00000013419	brown2
ENSGALG00000013430	brown2
ENSGALG00000013441	brown2
ENSGALG00000013464	brown2
ENSGALG00000013468	brown2
ENSGALG00000013483	brown2
ENSGALG00000013489	brown2
ENSGALG00000013535	brown2
ENSGALG00000013559	brown2
ENSGALG00000013579	brown2
ENSGALG00000013583	brown2
ENSGALG00000013605	brown2
ENSGALG00000013606	brown2
ENSGALG00000013607	brown2
ENSGALG00000013609	brown2
ENSGALG00000013617	brown2
ENSGALG00000013641	brown2
ENSGALG00000013647	brown2
ENSGALG00000013695	brown2
ENSGALG00000013710	brown2
ENSGALG00000013715	brown2
ENSGALG00000013745	brown2
ENSGALG00000013766	brown2
ENSGALG00000013773	brown2
ENSGALG00000013775	brown2
ENSGALG00000013777	brown2
ENSGALG00000013784	brown2
ENSGALG00000013785	brown2
ENSGALG00000013789	brown2
ENSGALG00000013827	brown2
ENSGALG00000013828	brown2
ENSGALG00000013848	brown2
ENSGALG00000013874	brown2
ENSGALG00000013883	brown2
ENSGALG00000013890	brown2
ENSGALG00000013899	brown2
ENSGALG00000013929	brown2
ENSGALG00000013935	brown2
ENSGALG00000013950	brown2
ENSGALG00000013954	brown2
ENSGALG00000013964	brown2
ENSGALG00000013968	brown2
ENSGALG00000013999	brown2
ENSGALG00000014003	brown2
ENSGALG00000014014	brown2
ENSGALG00000014026	brown2
ENSGALG00000014038	brown2
ENSGALG00000014064	brown2
ENSGALG00000014078	brown2
ENSGALG00000014085	brown2
ENSGALG00000014089	brown2
ENSGALG00000014115	brown2
ENSGALG00000014142	brown2
ENSGALG00000014152	brown2
ENSGALG00000014171	brown2
ENSGALG00000014186	brown2
ENSGALG00000014190	brown2
ENSGALG00000014239	brown2
ENSGALG00000014274	brown2
ENSGALG00000014342	brown2
ENSGALG00000014347	brown2
ENSGALG00000014359	brown2
ENSGALG00000014362	brown2
ENSGALG00000014366	brown2
ENSGALG00000014379	brown2
ENSGALG00000014391	brown2
ENSGALG00000014406	brown2
ENSGALG00000014413	brown2
ENSGALG00000014436	brown2
ENSGALG00000014464	brown2
ENSGALG00000014490	brown2
ENSGALG00000014513	brown2
ENSGALG00000014514	brown2
ENSGALG00000014515	brown2
ENSGALG00000014523	brown2
ENSGALG00000014627	brown2
ENSGALG00000014642	brown2
ENSGALG00000014643	brown2
ENSGALG00000014646	brown2
ENSGALG00000014662	brown2
ENSGALG00000014672	brown2
ENSGALG00000014686	brown2
ENSGALG00000014698	brown2
ENSGALG00000014699	brown2
ENSGALG00000014709	brown2
ENSGALG00000014749	brown2
ENSGALG00000014751	brown2
ENSGALG00000014758	brown2
ENSGALG00000014770	brown2
ENSGALG00000014783	brown2
ENSGALG00000014794	brown2
ENSGALG00000014799	brown2
ENSGALG00000014816	brown2
ENSGALG00000014822	brown2
ENSGALG00000014826	brown2
ENSGALG00000014832	brown2
ENSGALG00000014851	brown2
ENSGALG00000014857	brown2
ENSGALG00000014861	brown2
ENSGALG00000014864	brown2
ENSGALG00000014870	brown2
ENSGALG00000014874	brown2
ENSGALG00000014876	brown2
ENSGALG00000014907	brown2
ENSGALG00000014933	brown2
ENSGALG00000014940	brown2
ENSGALG00000014945	brown2
ENSGALG00000014961	brown2
ENSGALG00000014963	brown2
ENSGALG00000014970	brown2
ENSGALG00000014991	brown2
ENSGALG00000014997	brown2
ENSGALG00000015001	brown2
ENSGALG00000015029	brown2
ENSGALG00000015035	brown2
ENSGALG00000015037	brown2
ENSGALG00000015044	brown2
ENSGALG00000015056	brown2
ENSGALG00000015058	brown2
ENSGALG00000015059	brown2
ENSGALG00000015070	brown2
ENSGALG00000015091	brown2
ENSGALG00000015112	brown2
ENSGALG00000015115	brown2
ENSGALG00000015118	brown2
ENSGALG00000015139	brown2
ENSGALG00000015148	brown2
ENSGALG00000015164	brown2
ENSGALG00000015166	brown2
ENSGALG00000015196	brown2
ENSGALG00000015197	brown2
ENSGALG00000015218	brown2
ENSGALG00000015230	brown2
ENSGALG00000015249	brown2
ENSGALG00000015258	brown2
ENSGALG00000015267	brown2
ENSGALG00000015268	brown2
ENSGALG00000015293	brown2
ENSGALG00000015299	brown2
ENSGALG00000015307	brown2
ENSGALG00000015322	brown2
ENSGALG00000015327	brown2
ENSGALG00000015368	brown2
ENSGALG00000015390	brown2
ENSGALG00000015399	brown2
ENSGALG00000015403	brown2
ENSGALG00000015419	brown2
ENSGALG00000015420	brown2
ENSGALG00000015424	brown2
ENSGALG00000015431	brown2
ENSGALG00000015454	brown2
ENSGALG00000015459	brown2
ENSGALG00000015464	brown2
ENSGALG00000015467	brown2
ENSGALG00000015468	brown2
ENSGALG00000015469	brown2
ENSGALG00000015485	brown2
ENSGALG00000015491	brown2
ENSGALG00000015503	brown2
ENSGALG00000015511	brown2
ENSGALG00000015524	brown2
ENSGALG00000015529	brown2
ENSGALG00000015545	brown2
ENSGALG00000015554	brown2
ENSGALG00000015556	brown2
ENSGALG00000015568	brown2
ENSGALG00000015577	brown2
ENSGALG00000015594	brown2
ENSGALG00000015597	brown2
ENSGALG00000015630	brown2
ENSGALG00000015641	brown2
ENSGALG00000015644	brown2
ENSGALG00000015652	brown2
ENSGALG00000015661	brown2
ENSGALG00000015673	brown2
ENSGALG00000015701	brown2
ENSGALG00000015713	brown2
ENSGALG00000015720	brown2
ENSGALG00000015721	brown2
ENSGALG00000015729	brown2
ENSGALG00000015749	brown2
ENSGALG00000015795	brown2
ENSGALG00000015846	brown2
ENSGALG00000015862	brown2
ENSGALG00000015879	brown2
ENSGALG00000015881	brown2
ENSGALG00000015884	brown2
ENSGALG00000015892	brown2
ENSGALG00000015896	brown2
ENSGALG00000015902	brown2
ENSGALG00000015909	brown2
ENSGALG00000015910	brown2
ENSGALG00000015916	brown2
ENSGALG00000015917	brown2
ENSGALG00000015929	brown2
ENSGALG00000015940	brown2
ENSGALG00000015943	brown2
ENSGALG00000015969	brown2
ENSGALG00000015975	brown2
ENSGALG00000015984	brown2
ENSGALG00000015993	brown2
ENSGALG00000016026	brown2
ENSGALG00000016027	brown2
ENSGALG00000016034	brown2
ENSGALG00000016036	brown2
ENSGALG00000016041	brown2
ENSGALG00000016042	brown2
ENSGALG00000016052	brown2
ENSGALG00000016071	brown2
ENSGALG00000016092	brown2
ENSGALG00000016093	brown2
ENSGALG00000016115	brown2
ENSGALG00000016120	brown2
ENSGALG00000016129	brown2
ENSGALG00000016130	brown2
ENSGALG00000016136	brown2
ENSGALG00000016167	brown2
ENSGALG00000016186	brown2
ENSGALG00000016190	brown2
ENSGALG00000016191	brown2
ENSGALG00000016196	brown2
ENSGALG00000016198	brown2
ENSGALG00000016220	brown2
ENSGALG00000016241	brown2
ENSGALG00000016255	brown2
ENSGALG00000016265	brown2
ENSGALG00000016266	brown2
ENSGALG00000016276	brown2
ENSGALG00000016281	brown2
ENSGALG00000016293	brown2
ENSGALG00000016294	brown2
ENSGALG00000016304	brown2
ENSGALG00000016309	brown2
ENSGALG00000016322	brown2
ENSGALG00000016323	brown2
ENSGALG00000016330	brown2
ENSGALG00000016356	brown2
ENSGALG00000016359	brown2
ENSGALG00000016375	brown2
ENSGALG00000016377	brown2
ENSGALG00000016382	brown2
ENSGALG00000016383	brown2
ENSGALG00000016405	brown2
ENSGALG00000016411	brown2
ENSGALG00000016417	brown2
ENSGALG00000016441	brown2
ENSGALG00000016462	brown2
ENSGALG00000016468	brown2
ENSGALG00000016477	brown2
ENSGALG00000016500	brown2
ENSGALG00000016508	brown2
ENSGALG00000016536	brown2
ENSGALG00000016546	brown2
ENSGALG00000016549	brown2
ENSGALG00000016552	brown2
ENSGALG00000016555	brown2
ENSGALG00000016558	brown2
ENSGALG00000016563	brown2
ENSGALG00000016567	brown2
ENSGALG00000016568	brown2
ENSGALG00000016576	brown2
ENSGALG00000016581	brown2
ENSGALG00000016584	brown2
ENSGALG00000016592	brown2
ENSGALG00000016616	brown2
ENSGALG00000016622	brown2
ENSGALG00000016630	brown2
ENSGALG00000016635	brown2
ENSGALG00000016661	brown2
ENSGALG00000016673	brown2
ENSGALG00000016698	brown2
ENSGALG00000016707	brown2
ENSGALG00000016710	brown2
ENSGALG00000016713	brown2
ENSGALG00000016721	brown2
ENSGALG00000016735	brown2
ENSGALG00000016751	brown2
ENSGALG00000016752	brown2
ENSGALG00000016791	brown2
ENSGALG00000016800	brown2
ENSGALG00000016801	brown2
ENSGALG00000016824	brown2
ENSGALG00000016834	brown2
ENSGALG00000016841	brown2
ENSGALG00000016843	brown2
ENSGALG00000016853	brown2
ENSGALG00000016854	brown2
ENSGALG00000016867	brown2
ENSGALG00000016868	brown2
ENSGALG00000016887	brown2
ENSGALG00000016893	brown2
ENSGALG00000016895	brown2
ENSGALG00000016909	brown2
ENSGALG00000016911	brown2
ENSGALG00000016917	brown2
ENSGALG00000016918	brown2
ENSGALG00000016926	brown2
ENSGALG00000016930	brown2
ENSGALG00000016955	brown2
ENSGALG00000016973	brown2
ENSGALG00000016984	brown2
ENSGALG00000016991	brown2
ENSGALG00000017001	brown2
ENSGALG00000017004	brown2
ENSGALG00000017025	brown2
ENSGALG00000017026	brown2
ENSGALG00000017036	brown2
ENSGALG00000017041	brown2
ENSGALG00000017046	brown2
ENSGALG00000017062	brown2
ENSGALG00000017068	brown2
ENSGALG00000017072	brown2
ENSGALG00000017073	brown2
ENSGALG00000017118	brown2
ENSGALG00000017119	brown2
ENSGALG00000017120	brown2
ENSGALG00000017122	brown2
ENSGALG00000017159	brown2
ENSGALG00000017180	brown2
ENSGALG00000017208	brown2
ENSGALG00000017217	brown2
ENSGALG00000017219	brown2
ENSGALG00000017220	brown2
ENSGALG00000017234	brown2
ENSGALG00000017235	brown2
ENSGALG00000017241	brown2
ENSGALG00000017268	brown2
ENSGALG00000017295	brown2
ENSGALG00000017302	brown2
ENSGALG00000017311	brown2
ENSGALG00000017327	brown2
ENSGALG00000017331	brown2
ENSGALG00000017335	brown2
ENSGALG00000017358	brown2
ENSGALG00000017366	brown2
ENSGALG00000017611	brown2
ENSGALG00000017681	brown2
ENSGALG00000017848	brown2
ENSGALG00000017849	brown2
ENSGALG00000017857	brown2
ENSGALG00000017862	brown2
ENSGALG00000017863	brown2
ENSGALG00000017872	brown2
ENSGALG00000017874	brown2
ENSGALG00000017880	brown2
ENSGALG00000017894	brown2
ENSGALG00000018241	brown2
ENSGALG00000018244	brown2
ENSGALG00000018256	brown2
ENSGALG00000018265	brown2
ENSGALG00000018267	brown2
ENSGALG00000018271	brown2
ENSGALG00000018272	brown2
ENSGALG00000018286	brown2
ENSGALG00000018287	brown2
ENSGALG00000018288	brown2
ENSGALG00000018303	brown2
ENSGALG00000018321	brown2
ENSGALG00000018335	brown2
ENSGALG00000018354	brown2
ENSGALG00000018357	brown2
ENSGALG00000018358	brown2
ENSGALG00000018360	brown2
ENSGALG00000018361	brown2
ENSGALG00000018364	brown2
ENSGALG00000018366	brown2
ENSGALG00000018372	brown2
ENSGALG00000018374	brown2
ENSGALG00000018377	brown2
ENSGALG00000018378	brown2
ENSGALG00000018380	brown2
ENSGALG00000018382	brown2
ENSGALG00000018479	brown2
ENSGALG00000018509	brown2
ENSGALG00000018512	brown2
ENSGALG00000018770	brown2
ENSGALG00000018772	brown2
ENSGALG00000018803	brown2
ENSGALG00000018819	brown2
ENSGALG00000018877	brown2
ENSGALG00000019054	brown2
ENSGALG00000019198	brown2
ENSGALG00000019215	brown2
ENSGALG00000019229	brown2
ENSGALG00000019384	brown2
ENSGALG00000019455	brown2
ENSGALG00000019470	brown2
ENSGALG00000019514	brown2
ENSGALG00000019522	brown2
ENSGALG00000019607	brown2
ENSGALG00000019617	brown2
ENSGALG00000019702	brown2
ENSGALG00000019741	brown2
ENSGALG00000019755	brown2
ENSGALG00000019761	brown2
ENSGALG00000019837	brown2
ENSGALG00000019861	brown2
ENSGALG00000019961	brown2
ENSGALG00000020103	brown2
ENSGALG00000020195	brown2
ENSGALG00000020210	brown2
ENSGALG00000020253	brown2
ENSGALG00000020410	brown2
ENSGALG00000020415	brown2
ENSGALG00000020438	brown2
ENSGALG00000020513	brown2
ENSGALG00000020554	brown2
ENSGALG00000020593	brown2
ENSGALG00000020609	brown2
ENSGALG00000020625	brown2
ENSGALG00000020775	brown2
ENSGALG00000020779	brown2
ENSGALG00000020883	brown2
ENSGALG00000020884	brown2
ENSGALG00000020895	brown2
ENSGALG00000020911	brown2
ENSGALG00000020939	brown2
ENSGALG00000021034	brown2
ENSGALG00000021041	brown2
ENSGALG00000021087	brown2
ENSGALG00000021117	brown2
ENSGALG00000021213	brown2
ENSGALG00000021225	brown2
ENSGALG00000021247	brown2
ENSGALG00000021340	brown2
ENSGALG00000021345	brown2
ENSGALG00000021399	brown2
ENSGALG00000021443	brown2
ENSGALG00000021520	brown2
ENSGALG00000021611	brown2
ENSGALG00000021655	brown2
ENSGALG00000021658	brown2
ENSGALG00000021665	brown2
ENSGALG00000021706	brown2
ENSGALG00000021719	brown2
ENSGALG00000021766	brown2
ENSGALG00000021800	brown2
ENSGALG00000021830	brown2
ENSGALG00000021869	brown2
ENSGALG00000021883	brown2
ENSGALG00000021972	brown2
ENSGALG00000022145	brown2
ENSGALG00000022337	brown2
ENSGALG00000022369	brown2
ENSGALG00000022565	brown2
ENSGALG00000022674	brown2
ENSGALG00000022707	brown2
ENSGALG00000022718	brown2
ENSGALG00000022739	brown2
ENSGALG00000022798	brown2
ENSGALG00000022907	brown2
ENSGALG00000022926	brown2
ENSGALG00000023066	brown2
ENSGALG00000023083	brown2
ENSGALG00000023089	brown2
ENSGALG00000023119	brown2
ENSGALG00000023120	brown2
ENSGALG00000023193	brown2
ENSGALG00000023243	brown2
ENSGALG00000023246	brown2
ENSGALG00000023379	brown2
ENSGALG00000023395	brown2
ENSGALG00000023396	brown2
ENSGALG00000023437	brown2
ENSGALG00000023464	brown2
ENSGALG00000023468	brown2
ENSGALG00000023506	brown2
ENSGALG00000023516	brown2
ENSGALG00000023517	brown2
ENSGALG00000023546	brown2
ENSGALG00000023584	brown2
ENSGALG00000023608	brown2
ENSGALG00000023650	brown2
ENSGALG00000023653	brown2
ENSGALG00000023682	brown2
ENSGALG00000023683	brown2
ENSGALG00000023718	brown2
ENSGALG00000023724	brown2
ENSGALG00000023781	brown2
ENSGALG00000023834	brown2
ENSGALG00000023852	brown2
ENSGALG00000023881	brown2
ENSGALG00000023921	brown2
ENSGALG00000023961	brown2
ENSGALG00000023973	brown2
ENSGALG00000024000	brown2
ENSGALG00000024004	brown2
ENSGALG00000024012	brown2
ENSGALG00000024029	brown2
ENSGALG00000024040	brown2
ENSGALG00000024048	brown2
ENSGALG00000024090	brown2
ENSGALG00000024120	brown2
ENSGALG00000024171	brown2
ENSGALG00000024288	brown2
ENSGALG00000024328	brown2
ENSGALG00000024397	brown2
ENSGALG00000024449	brown2
ENSGALG00000024481	brown2
ENSGALG00000024485	brown2
ENSGALG00000024498	brown2
ENSGALG00000024565	brown2
ENSGALG00000025003	brown2
ENSGALG00000025185	brown2
ENSGALG00000025190	brown2
ENSGALG00000025194	brown2
ENSGALG00000025202	brown2
ENSGALG00000025216	brown2
ENSGALG00000025268	brown2
ENSGALG00000025281	brown2
ENSGALG00000025297	brown2
ENSGALG00000025302	brown2
ENSGALG00000025346	brown2
ENSGALG00000025357	brown2
ENSGALG00000025372	brown2
ENSGALG00000025382	brown2
ENSGALG00000025388	brown2
ENSGALG00000025422	brown2
ENSGALG00000025441	brown2
ENSGALG00000025450	brown2
ENSGALG00000025452	brown2
ENSGALG00000025454	brown2
ENSGALG00000025465	brown2
ENSGALG00000025475	brown2
ENSGALG00000025509	brown2
ENSGALG00000025510	brown2
ENSGALG00000025541	brown2
ENSGALG00000025561	brown2
ENSGALG00000025564	brown2
ENSGALG00000025565	brown2
ENSGALG00000025572	brown2
ENSGALG00000025600	brown2
ENSGALG00000025643	brown2
ENSGALG00000025648	brown2
ENSGALG00000025649	brown2
ENSGALG00000025653	brown2
ENSGALG00000025657	brown2
ENSGALG00000025666	brown2
ENSGALG00000025673	brown2
ENSGALG00000025678	brown2
ENSGALG00000025695	brown2
ENSGALG00000025699	brown2
ENSGALG00000025720	brown2
ENSGALG00000025743	brown2
ENSGALG00000025745	brown2
ENSGALG00000025751	brown2
ENSGALG00000025767	brown2
ENSGALG00000025774	brown2
ENSGALG00000025776	brown2
ENSGALG00000025787	brown2
ENSGALG00000025792	brown2
ENSGALG00000025809	brown2
ENSGALG00000025861	brown2
ENSGALG00000025868	brown2
ENSGALG00000025870	brown2
ENSGALG00000025874	brown2
ENSGALG00000025893	brown2
ENSGALG00000025895	brown2
ENSGALG00000025929	brown2
ENSGALG00000025972	brown2
ENSGALG00000025990	brown2
ENSGALG00000025993	brown2
ENSGALG00000025994	brown2
ENSGALG00000026000	brown2
ENSGALG00000026002	brown2
ENSGALG00000026010	brown2
ENSGALG00000026027	brown2
ENSGALG00000026059	brown2
ENSGALG00000026070	brown2
ENSGALG00000026105	brown2
ENSGALG00000026116	brown2
ENSGALG00000026181	brown2
ENSGALG00000026184	brown2
ENSGALG00000026189	brown2
ENSGALG00000026213	brown2
ENSGALG00000026215	brown2
ENSGALG00000026224	brown2
ENSGALG00000026229	brown2
ENSGALG00000026241	brown2
ENSGALG00000026253	brown2
ENSGALG00000026258	brown2
ENSGALG00000026292	brown2
ENSGALG00000026294	brown2
ENSGALG00000026299	brown2
ENSGALG00000026303	brown2
ENSGALG00000026330	brown2
ENSGALG00000026337	brown2
ENSGALG00000026357	brown2
ENSGALG00000026419	brown2
ENSGALG00000026424	brown2
ENSGALG00000026435	brown2
ENSGALG00000026439	brown2
ENSGALG00000026517	brown2
ENSGALG00000026548	brown2
ENSGALG00000026561	brown2
ENSGALG00000026576	brown2
ENSGALG00000026580	brown2
ENSGALG00000026600	brown2
ENSGALG00000026610	brown2
ENSGALG00000026621	brown2
ENSGALG00000026637	brown2
ENSGALG00000026645	brown2
ENSGALG00000026651	brown2
ENSGALG00000026652	brown2
ENSGALG00000026661	brown2
ENSGALG00000026702	brown2
ENSGALG00000026704	brown2
ENSGALG00000026731	brown2
ENSGALG00000026736	brown2
ENSGALG00000026757	brown2
ENSGALG00000026760	brown2
ENSGALG00000026763	brown2
ENSGALG00000026790	brown2
ENSGALG00000026797	brown2
ENSGALG00000026809	brown2
ENSGALG00000026838	brown2
ENSGALG00000026890	brown2
ENSGALG00000026891	brown2
ENSGALG00000026900	brown2
ENSGALG00000026929	brown2
ENSGALG00000026940	brown2
ENSGALG00000026958	brown2
ENSGALG00000026969	brown2
ENSGALG00000026983	brown2
ENSGALG00000026988	brown2
ENSGALG00000026994	brown2
ENSGALG00000027027	brown2
ENSGALG00000027040	brown2
ENSGALG00000027050	brown2
ENSGALG00000027067	brown2
ENSGALG00000027068	brown2
ENSGALG00000027076	brown2
ENSGALG00000027080	brown2
ENSGALG00000027089	brown2
ENSGALG00000027099	brown2
ENSGALG00000027114	brown2
ENSGALG00000027155	brown2
ENSGALG00000027170	brown2
ENSGALG00000027174	brown2
ENSGALG00000027184	brown2
ENSGALG00000027194	brown2
ENSGALG00000027198	brown2
ENSGALG00000027222	brown2
ENSGALG00000027232	brown2
ENSGALG00000027251	brown2
ENSGALG00000027256	brown2
ENSGALG00000027261	brown2
ENSGALG00000027295	brown2
ENSGALG00000027311	brown2
ENSGALG00000027312	brown2
ENSGALG00000027323	brown2
ENSGALG00000027330	brown2
ENSGALG00000027337	brown2
ENSGALG00000027346	brown2
ENSGALG00000027357	brown2
ENSGALG00000027363	brown2
ENSGALG00000027370	brown2
ENSGALG00000027375	brown2
ENSGALG00000027422	brown2
ENSGALG00000027456	brown2
ENSGALG00000027462	brown2
ENSGALG00000027476	brown2
ENSGALG00000027483	brown2
ENSGALG00000027512	brown2
ENSGALG00000027554	brown2
ENSGALG00000027615	brown2
ENSGALG00000027620	brown2
ENSGALG00000027627	brown2
ENSGALG00000027641	brown2
ENSGALG00000027645	brown2
ENSGALG00000027655	brown2
ENSGALG00000027678	brown2
ENSGALG00000027699	brown2
ENSGALG00000027710	brown2
ENSGALG00000027759	brown2
ENSGALG00000027785	brown2
ENSGALG00000027788	brown2
ENSGALG00000027794	brown2
ENSGALG00000027813	brown2
ENSGALG00000027824	brown2
ENSGALG00000027838	brown2
ENSGALG00000027841	brown2
ENSGALG00000027851	brown2
ENSGALG00000027853	brown2
ENSGALG00000027880	brown2
ENSGALG00000027887	brown2
ENSGALG00000027895	brown2
ENSGALG00000027896	brown2
ENSGALG00000027984	brown2
ENSGALG00000027993	brown2
ENSGALG00000028003	brown2
ENSGALG00000028032	brown2
ENSGALG00000028043	brown2
ENSGALG00000028065	brown2
ENSGALG00000028074	brown2
ENSGALG00000028084	brown2
ENSGALG00000028091	brown2
ENSGALG00000028092	brown2
ENSGALG00000028102	brown2
ENSGALG00000028112	brown2
ENSGALG00000028116	brown2
ENSGALG00000028147	brown2
ENSGALG00000028156	brown2
ENSGALG00000028158	brown2
ENSGALG00000028185	brown2
ENSGALG00000028195	brown2
ENSGALG00000028197	brown2
ENSGALG00000028209	brown2
ENSGALG00000028210	brown2
ENSGALG00000028258	brown2
ENSGALG00000028262	brown2
ENSGALG00000028269	brown2
ENSGALG00000028301	brown2
ENSGALG00000028307	brown2
ENSGALG00000028354	brown2
ENSGALG00000028417	brown2
ENSGALG00000028430	brown2
ENSGALG00000028444	brown2
ENSGALG00000028469	brown2
ENSGALG00000028471	brown2
ENSGALG00000028495	brown2
ENSGALG00000028508	brown2
ENSGALG00000028551	brown2
ENSGALG00000028560	brown2
ENSGALG00000028561	brown2
ENSGALG00000028565	brown2
ENSGALG00000028568	brown2
ENSGALG00000028573	brown2
ENSGALG00000028618	brown2
ENSGALG00000028622	brown2
ENSGALG00000028628	brown2
ENSGALG00000028635	brown2
ENSGALG00000028637	brown2
ENSGALG00000028648	brown2
ENSGALG00000028655	brown2
ENSGALG00000028661	brown2
ENSGALG00000028710	brown2
ENSGALG00000028714	brown2
ENSGALG00000028747	brown2
ENSGALG00000028752	brown2
ENSGALG00000028753	brown2
ENSGALG00000028767	brown2
ENSGALG00000028790	brown2
ENSGALG00000028813	brown2
ENSGALG00000028838	brown2
ENSGALG00000028850	brown2
ENSGALG00000028854	brown2
ENSGALG00000028861	brown2
ENSGALG00000028897	brown2
ENSGALG00000028900	brown2
ENSGALG00000028913	brown2
ENSGALG00000028934	brown2
ENSGALG00000028940	brown2
ENSGALG00000028943	brown2
ENSGALG00000028946	brown2
ENSGALG00000028951	brown2
ENSGALG00000028966	brown2
ENSGALG00000028969	brown2
ENSGALG00000029016	brown2
ENSGALG00000029021	brown2
ENSGALG00000029022	brown2
ENSGALG00000029037	brown2
ENSGALG00000029058	brown2
ENSGALG00000029090	brown2
ENSGALG00000029100	brown2
Novel00064	brown2
Novel00089	brown2
Novel00094	brown2
Novel00187	brown2
Novel00209	brown2
Novel00219	brown2
Novel00254	brown2
Novel00264	brown2
Novel00266	brown2
Novel00285	brown2
Novel00338	brown2
Novel00350	brown2
Novel00387	brown2
Novel00446	brown2
Novel00471	brown2
Novel00501	brown2
Novel00530	brown2
Novel00531	brown2
Novel00532	brown2
Novel00549	brown2
Novel00606	brown2
Novel00655	brown2
Novel00658	brown2
Novel00660	brown2
Novel00665	brown2
Novel00689	brown2
Novel00701	brown2
Novel00774	brown2
Novel00807	brown2
Novel00816	brown2
Novel00849	brown2
Novel00885	brown2
Novel00887	brown2
Novel00889	brown2
Novel00923	brown2
Novel00942	brown2
Novel00962	brown2
Novel01096	brown2
Novel01097	brown2
Novel01233	brown2
Novel01234	brown2
Novel01238	brown2
Novel01293	brown2
Novel01344	brown2
Novel01345	brown2
[truncated: 1,706 more rows]
