# Supplementary material for: Weighted gene co-expression network indicates that the DYNLL2 is an important regulator of chicken breast muscle development and is regulated by miR-148a-3p
Source: BMC Genomics. 2022 Apr 4;23:258. doi: 10.1186/s12864-022-08522-8 (PMC8978428; doi:10.1186/s12864-022-08522-8)
Supplement: Supplementary file 6 — Additional file 6: Table S3. List of hub genes indicated in the manuscript with midnight blue module. [file 12864_2022_8522_MOESM6_ESM.xlsx]

## Sheet: Sheet1
Table S3. List of hub genes indicated in the manuscript with midnight blue module.
gene_id	moduleColor	GS.Diameter	p.GS.Diameter	GS.Density	p.GS.Density	MMmidnightblue	p.MMmidnightblue
ENSGALG00000000129	midnightblue	-0.689325	0.0131413	0.732603	0.00672999	0.878325	0.000170646
ENSGALG00000000638	midnightblue	-0.78564	0.00245564	0.736429	0.00630661	0.896352	7.89791e-05
ENSGALG00000000641	midnightblue	-0.724805	0.00765863	0.700852	0.0111162	0.850403	0.000456444
ENSGALG00000000693	midnightblue	-0.748872	0.00506701	0.78619	0.0024267	0.927059	1.43734e-05
ENSGALG00000000751	midnightblue	-0.810164	0.00139813	0.83624	0.000699724	0.942698	4.41732e-06
ENSGALG00000000785	midnightblue	-0.764606	0.0037739	0.829655	0.000842246	0.911154	3.75e-05
ENSGALG00000000793	midnightblue	-0.759665	0.00414924	0.830285	0.000827716	0.803313	0.00164888
ENSGALG00000000836	midnightblue	-0.69789	0.0116128	0.703819	0.0106347	0.908105	4.41576e-05
ENSGALG00000000891	midnightblue	-0.769639	0.00341864	0.742673	0.00565911	0.855606	0.000385935
ENSGALG00000001006	midnightblue	-0.843496	0.000565065	0.837303	0.000678586	0.847682	0.000497097
ENSGALG00000001227	midnightblue	0.72349	0.00782423	-0.66955	0.0172334	-0.826633	0.00091473
ENSGALG00000001473	midnightblue	0.787645	0.00235147	-0.857162	0.000366585	-0.860969	0.000322425
ENSGALG00000001602	midnightblue	-0.804445	0.00160523	0.760044	0.00411953	0.874571	0.000197344
ENSGALG00000001791	midnightblue	-0.830016	0.000833906	0.847514	0.000499695	0.802082	0.00169735
ENSGALG00000002044	midnightblue	-0.86506	0.000279699	0.8504	0.00045649	0.9189	2.40843e-05
ENSGALG00000002127	midnightblue	-0.765749	0.00369083	0.738324	0.00610453	0.850461	0.000455614
ENSGALG00000002260	midnightblue	-0.881605	0.000149704	0.911423	3.69522e-05	0.899454	6.82149e-05
ENSGALG00000002470	midnightblue	-0.898684	7.07713e-05	0.874463	0.000198157	0.843555	0.000564053
ENSGALG00000002705	midnightblue	0.689658	0.0130791	-0.657524	0.020139	-0.8221	0.00103235
ENSGALG00000003181	midnightblue	-0.713903	0.0091138	0.693846	0.012317	0.93519	8.07137e-06
ENSGALG00000003467	midnightblue	-0.658256	0.0199528	0.681957	0.0145711	0.853825	0.000409047
ENSGALG00000003498	midnightblue	-0.770921	0.00333235	0.799725	0.00179324	0.810717	0.00137927
ENSGALG00000003909	midnightblue	-0.772023	0.00325948	0.756958	0.00436657	0.891251	9.95388e-05
ENSGALG00000004181	midnightblue	-0.797221	0.00189957	0.851904	0.000435161	0.882086	0.000146811
ENSGALG00000004187	midnightblue	-0.763502	0.0038554	0.795251	0.00198658	0.800874	0.00174599
ENSGALG00000004429	midnightblue	-0.840207	0.000623343	0.863851	0.000291835	0.915558	2.93031e-05
ENSGALG00000004492	midnightblue	-0.815345	0.00122884	0.826745	0.000911941	0.856349	0.000376594
ENSGALG00000004503	midnightblue	-0.617182	0.0325156	0.635444	0.0263818	0.840476	0.000618418
ENSGALG00000004727	midnightblue	-0.684207	0.0141228	0.724477	0.00769977	0.843319	0.000568085
ENSGALG00000004778	midnightblue	-0.60806	0.0359345	0.63306	0.0271305	0.856979	0.000368824
ENSGALG00000005043	midnightblue	-0.859127	0.000343245	0.892228	9.53093e-05	0.834505	0.000735304
ENSGALG00000005249	midnightblue	0.768493	0.00349717	-0.782216	0.00264166	-0.920021	2.25084e-05
ENSGALG00000005522	midnightblue	0.786244	0.00242386	-0.821897	0.00103786	-0.852469	0.000427344
ENSGALG00000005873	midnightblue	-0.8516	0.000439407	0.84971	0.000466549	0.807534	0.00149066
ENSGALG00000005980	midnightblue	-0.712969	0.00924744	0.665063	0.0182789	0.813775	0.00127839
ENSGALG00000006263	midnightblue	-0.865924	0.000271276	0.838201	0.000661118	0.920964	2.12467e-05
ENSGALG00000006883	midnightblue	-0.757219	0.00434526	0.774604	0.00309363	0.885477	0.000127634
ENSGALG00000007017	midnightblue	-0.693598	0.0123612	0.706171	0.0102643	0.823001	0.00100808
ENSGALG00000007224	midnightblue	-0.815108	0.00123622	0.763661	0.00384364	0.850298	0.000457965
ENSGALG00000007267	midnightblue	-0.782896	0.00260387	0.732951	0.00669065	0.83609	0.000702735
ENSGALG00000007441	midnightblue	-0.627194	0.0290385	0.635644	0.0263195	0.859414	0.000339932
ENSGALG00000007559	midnightblue	-0.652708	0.0213975	0.624693	0.0298808	0.879971	0.000159867
ENSGALG00000007668	midnightblue	-0.720368	0.0082281	0.740637	0.00586443	0.842905	0.000575207
ENSGALG00000008040	midnightblue	-0.813682	0.00128136	0.807526	0.00149093	0.909419	4.11819e-05
ENSGALG00000008215	midnightblue	-0.612233	0.0343401	0.693847	0.0123168	0.806451	0.0015301
ENSGALG00000008625	midnightblue	-0.825975	0.000931128	0.800973	0.00174198	0.928741	1.28283e-05
ENSGALG00000009315	midnightblue	-0.727652	0.00730915	0.777314	0.00292648	0.841096	0.000607156
ENSGALG00000009689	midnightblue	-0.816636	0.00118923	0.869437	0.00023902	0.873153	0.000208238
ENSGALG00000009691	midnightblue	-0.916248	2.81597e-05	0.955322	1.30045e-06	0.838063	0.000663771
ENSGALG00000010091	midnightblue	-0.800725	0.00175208	0.808996	0.00143868	0.890974	0.000100764
ENSGALG00000010863	midnightblue	-0.7429	0.00563652	0.711687	0.00943317	0.810317	0.00139291
ENSGALG00000010961	midnightblue	-0.910266	3.93511e-05	0.914418	3.12746e-05	0.953217	1.63126e-06
ENSGALG00000010974	midnightblue	-0.613535	0.033853	0.624462	0.0299595	0.86959	0.000237679
ENSGALG00000011149	midnightblue	-0.861893	0.000312361	0.858055	0.000355832	0.946707	3.09466e-06
ENSGALG00000011169	midnightblue	-0.735425	0.00641577	0.736335	0.00631684	0.942865	4.35479e-06
ENSGALG00000011648	midnightblue	-0.858703	0.000348178	0.856052	0.000380313	0.892622	9.3645e-05
ENSGALG00000011747	midnightblue	-0.942545	4.47548e-06	0.900238	6.56846e-05	0.890454	0.000103098
ENSGALG00000011778	midnightblue	-0.834788	0.000729404	0.853221	0.000417113	0.865962	0.00027091
ENSGALG00000012013	midnightblue	-0.920993	2.12089e-05	0.914902	3.04246e-05	0.934624	8.42186e-06
ENSGALG00000012471	midnightblue	-0.695185	0.0120803	0.674191	0.0161991	0.874302	0.000199378
ENSGALG00000012974	midnightblue	-0.888186	0.000113773	0.849015	0.000476849	0.885345	0.000128343
ENSGALG00000013303	midnightblue	-0.860081	0.000332328	0.890834	0.000101386	0.949488	2.37848e-06
ENSGALG00000013305	midnightblue	-0.801104	0.00173664	0.836454	0.000695411	0.91477	3.06554e-05
ENSGALG00000013646	midnightblue	-0.827803	0.000886116	0.853867	0.000408491	0.919525	2.31948e-05
ENSGALG00000013878	midnightblue	-0.869447	0.00023893	0.861112	0.00032085	0.905355	5.09307e-05
ENSGALG00000014009	midnightblue	-0.744911	0.00543964	0.72352	0.00782051	0.885299	0.000128591
ENSGALG00000014154	midnightblue	-0.724253	0.00772784	0.723657	0.00780313	0.910062	3.97851e-05
ENSGALG00000014155	midnightblue	-0.747189	0.00522296	0.786574	0.00240669	0.922475	1.93416e-05
ENSGALG00000014941	midnightblue	-0.817741	0.00115611	0.848833	0.000479579	0.828708	0.000864456
ENSGALG00000015030	midnightblue	-0.834732	0.000730566	0.852979	0.000420385	0.901464	6.18762e-05
ENSGALG00000015520	midnightblue	-0.801309	0.00172837	0.830386	0.000825417	0.914222	3.1623e-05
ENSGALG00000015860	midnightblue	-0.739325	0.00599976	0.732117	0.0067853	0.824318	0.000973421
ENSGALG00000015864	midnightblue	0.792144	0.00212997	-0.811192	0.0013632	-0.8915	9.84487e-05
ENSGALG00000015959	midnightblue	-0.788528	0.00230665	0.72894	0.00715509	0.822396	0.00102432
ENSGALG00000016227	midnightblue	-0.706345	0.0102372	0.685962	0.0137804	0.801283	0.00172942
ENSGALG00000016324	midnightblue	-0.647701	0.0227655	0.690355	0.0129501	0.83937	0.000638896
ENSGALG00000016507	midnightblue	-0.694733	0.0121599	0.725704	0.00754696	0.828862	0.000860815
ENSGALG00000016589	midnightblue	-0.715005	0.00895806	0.744457	0.00548359	0.916627	2.75462e-05
ENSGALG00000016651	midnightblue	-0.613441	0.0338882	0.654203	0.0210008	0.801157	0.00173449
ENSGALG00000017155	midnightblue	-0.909433	4.11529e-05	0.928749	1.28211e-05	0.946136	3.2611e-06
ENSGALG00000017320	midnightblue	0.763978	0.00382009	-0.846883	0.000509559	-0.806166	0.00154058
ENSGALG00000017829	midnightblue	-0.716104	0.00880463	0.744609	0.00546882	0.837658	0.000671632
ENSGALG00000018828	midnightblue	-0.795349	0.00198219	0.797735	0.00187736	0.877659	0.000175164
ENSGALG00000020303	midnightblue	-0.827531	0.000892708	0.83078	0.00081643	0.931437	1.06273e-05
ENSGALG00000025786	midnightblue	-0.747407	0.00520252	0.741949	0.00573151	0.880787	0.000154729
ENSGALG00000025964	midnightblue	-0.76124	0.00402667	0.806251	0.00153747	0.904999	5.18628e-05
ENSGALG00000026131	midnightblue	-0.782069	0.00264988	0.797568	0.00188456	0.878094	0.000172201
ENSGALG00000026289	midnightblue	-0.762268	0.00394813	0.753648	0.00464381	0.897122	7.61905e-05
ENSGALG00000026639	midnightblue	-0.582739	0.0467612	0.630116	0.0280765	0.868	0.00025183
ENSGALG00000026687	midnightblue	-0.745894	0.00534529	0.791345	0.00216806	0.842395	0.000584089
ENSGALG00000026713	midnightblue	-0.798355	0.00185082	0.834998	0.000725052	0.942515	4.4869e-06
ENSGALG00000026910	midnightblue	-0.608116	0.035913	0.634793	0.0265849	0.900908	6.3582e-05
ENSGALG00000027021	midnightblue	-0.926336	1.50819e-05	0.940533	5.2979e-06	0.900113	6.6084e-05
ENSGALG00000027107	midnightblue	-0.805338	0.00157146	0.833588	0.000754669	0.913445	3.30378e-05
ENSGALG00000027392	midnightblue	-0.628249	0.0286884	0.615462	0.0331417	0.881221	0.000152048
ENSGALG00000027601	midnightblue	-0.702608	0.0108293	0.734721	0.0064931	0.918476	2.47022e-05
ENSGALG00000027700	midnightblue	-0.675936	0.0158222	0.673039	0.0164515	0.907931	4.45633e-05
ENSGALG00000027767	midnightblue	-0.694892	0.0121319	0.681491	0.0146652	0.848745	0.000480896
ENSGALG00000027906	midnightblue	-0.812869	0.00130765	0.796141	0.00194692	0.920479	2.18881e-05
ENSGALG00000027989	midnightblue	0.739745	0.00595615	-0.688963	0.0132089	-0.808634	0.00145141
ENSGALG00000028263	midnightblue	-0.779135	0.00281804	0.850832	0.000450277	0.869582	0.000237753
ENSGALG00000028279	midnightblue	0.714013	0.00909811	-0.698008	0.0115926	-0.82611	0.000927746
ENSGALG00000029060	midnightblue	-0.579944	0.0480826	0.601272	0.0386403	0.812155	0.0013311
Novel00004	midnightblue	-0.764182	0.00380505	0.78258	0.00262137	0.810109	0.00140002
Novel00324	midnightblue	-0.720074	0.00826692	0.726136	0.00749376	0.81194	0.00133823
Novel00342	midnightblue	-0.736388	0.00631111	0.719598	0.00833008	0.838914	0.000647487
Novel00625	midnightblue	-0.647883	0.0227149	0.689235	0.0131582	0.865107	0.000279242
Novel01158	midnightblue	-0.668367	0.0175047	0.748607	0.00509135	0.897925	7.33669e-05
Novel01542	midnightblue	-0.681267	0.0147105	0.758669	0.00422823	0.825747	0.000936858
Novel01716	midnightblue	-0.593336	0.0419835	0.670859	0.016937	0.837869	0.000667533
Novel01941	midnightblue	-0.704457	0.0105332	0.664023	0.0185277	0.858441	0.000351256
Novel02442	midnightblue	-0.750326	0.00493521	0.711254	0.00949655	0.82106	0.00106089
Novel02961	midnightblue	-0.69585	0.0119642	0.660818	0.0193102	0.865891	0.000271592
Novel03022	midnightblue	-0.707893	0.00999916	0.695848	0.0119645	0.911344	3.7112e-05
Novel03137	midnightblue	-0.652041	0.0215761	0.649111	0.0223741	0.842936	0.000574685
Novel03176	midnightblue	-0.657767	0.020077	0.657256	0.0202077	0.853095	0.000418825
Novel03747	midnightblue	-0.709051	0.00982376	0.70784	0.0100072	0.947287	2.93278e-06
Novel04120	midnightblue	-0.782101	0.00264808	0.810156	0.00139841	0.91921	2.36392e-05
Novel07251	midnightblue	-0.766353	0.00364755	0.737783	0.00616172	0.820456	0.00107774
Novel08919	midnightblue	-0.855932	0.00038181	0.85973	0.000336314	0.906435	4.81791e-05
Novel09311	midnightblue	-0.821703	0.00104317	0.866621	0.00026462	0.859296	0.000341287
Novel09532	midnightblue	-0.748197	0.00512912	0.757389	0.00433141	0.938922	6.03867e-06
Novel09704	midnightblue	-0.756999	0.0043632	0.812587	0.00131689	0.878084	0.000172268
Novel09716	midnightblue	-0.724754	0.00766509	0.701867	0.0109496	0.908125	4.41108e-05
Novel09975	midnightblue	-0.730839	0.00693227	0.723117	0.00787167	0.81801	0.00114817
Novel10476	midnightblue	-0.699043	0.0114175	0.706591	0.0101992	0.805363	0.00157051
Novel10488	midnightblue	-0.71956	0.00833509	0.813308	0.0012934	0.802873	0.00166607
Novel11084	midnightblue	-0.589151	0.043827	0.639882	0.0250275	0.814056	0.00126941
Novel12554	midnightblue	-0.659777	0.0195693	0.704321	0.0105549	0.856928	0.000369449
Novel13457	midnightblue	-0.698685	0.0114778	0.71316	0.00921993	0.854792	0.000396364
Novel15355	midnightblue	-0.663758	0.0185917	0.681054	0.014754	0.903234	5.66903e-05
Novel15822	midnightblue	-0.606273	0.0366334	0.609411	0.0354127	0.810885	0.00137357
Novel16576	midnightblue	-0.761218	0.0040284	0.765858	0.00368304	0.882814	0.000142518
Novel17307	midnightblue	-0.834965	0.000725738	0.856013	0.000380802	0.939966	5.54966e-06
Novel19529	midnightblue	-0.582561	0.0468446	0.591397	0.0428307	0.818682	0.00112849
Novel20986	midnightblue	-0.673176	0.0164213	0.698033	0.0115884	0.863959	0.000290741
Novel22557	midnightblue	-0.838439	0.000656546	0.864559	0.000284677	0.937344	6.84162e-06
Novel24509	midnightblue	-0.652591	0.0214287	0.648514	0.0225392	0.864284	0.00028744
Novel24972	midnightblue	-0.68322	0.0143181	0.671585	0.016774	0.800932	0.00174362
