# Supplementary material for: Weighted gene co-expression network indicates that the DYNLL2 is an important regulator of chicken breast muscle development and is regulated by miR-148a-3p
Source: BMC Genomics. 2022 Apr 4;23:258. doi: 10.1186/s12864-022-08522-8 (PMC8978428; doi:10.1186/s12864-022-08522-8)
Supplement: Supplementary file 7 — Additional file 7: Table S4. List of differentially expressed genes in breast muscle of Gushi chickens among 6, 14, 22, and 30 weeks. [file 12864_2022_8522_MOESM7_ESM.xlsx]

## Sheet: Sheet1
Table S4. List of differentially expressed genes in breast muscle of Gushi chickens among 6, 14, 22, and 30 weeks.
14vs6_gene_id	22vs6_gene_id	22vs14_gene_id	30vs6_gene_id	30vs14_gene_id	30vs22_gene_id
ENSGALG00000003435	ENSGALG00000003456	ENSGALG00000003456	ENSGALG00000023703	ENSGALG00000023703	ENSGALG00000023703
ENSGALG00000023014	ENSGALG00000003435	ENSGALG00000003435	ENSGALG00000003456	ENSGALG00000003456	ENSGALG00000009399
ENSGALG00000027874	ENSGALG00000003231	ENSGALG00000003231	ENSGALG00000003228	ENSGALG00000000919	ENSGALG00000003456
ENSGALG00000025842	ENSGALG00000003228	ENSGALG00000000919	ENSGALG00000000919	ENSGALG00000008520	ENSGALG00000016844
ENSGALG00000011149	ENSGALG00000000919	ENSGALG00000016308	ENSGALG00000000921	ENSGALG00000016308	ENSGALG00000000921
ENSGALG00000006260	ENSGALG00000020316	ENSGALG00000011856	ENSGALG00000000920	ENSGALG00000002160	ENSGALG00000016308
ENSGALG00000007343	ENSGALG00000023014	ENSGALG00000027874	ENSGALG00000008520	ENSGALG00000009641	ENSGALG00000017389
ENSGALG00000015836	ENSGALG00000002160	ENSGALG00000025842	ENSGALG00000005682	ENSGALG00000027874	ENSGALG00000009641
ENSGALG00000008945	ENSGALG00000009641	ENSGALG00000013107	ENSGALG00000016308	ENSGALG00000023961	ENSGALG00000028015
ENSGALG00000017311	ENSGALG00000028015	ENSGALG00000006260	ENSGALG00000023014	ENSGALG00000027374	ENSGALG00000027874
ENSGALG00000017358	ENSGALG00000027874	ENSGALG00000014261	ENSGALG00000002066	ENSGALG00000027521	ENSGALG00000027521
ENSGALG00000022586	ENSGALG00000023961	ENSGALG00000003348	ENSGALG00000005347	ENSGALG00000008018	ENSGALG00000014261
ENSGALG00000006629	ENSGALG00000027571	ENSGALG00000022586	ENSGALG00000002160	ENSGALG00000006260	ENSGALG00000004184
ENSGALG00000004617	ENSGALG00000013107	ENSGALG00000001115	ENSGALG00000009641	ENSGALG00000014261	ENSGALG00000015474
ENSGALG00000001626	ENSGALG00000011149	ENSGALG00000006629	ENSGALG00000016017	ENSGALG00000007343	ENSGALG00000017311
ENSGALG00000001293	ENSGALG00000014261	ENSGALG00000004617	ENSGALG00000027874	ENSGALG00000004184	ENSGALG00000004058
ENSGALG00000012531	ENSGALG00000007343	ENSGALG00000011020	ENSGALG00000023961	ENSGALG00000017311	ENSGALG00000004617
ENSGALG00000015209	ENSGALG00000004184	ENSGALG00000001626	ENSGALG00000011149	ENSGALG00000003348	ENSGALG00000001626
ENSGALG00000026679	ENSGALG00000017358	ENSGALG00000012531	ENSGALG00000027521	ENSGALG00000003356	ENSGALG00000001293
ENSGALG00000001166	ENSGALG00000016707	ENSGALG00000014168	ENSGALG00000021104	ENSGALG00000009546	ENSGALG00000007582
ENSGALG00000006025	ENSGALG00000019527	ENSGALG00000015209	ENSGALG00000014261	ENSGALG00000004058	ENSGALG00000004078
ENSGALG00000005043	ENSGALG00000001115	ENSGALG00000026514	ENSGALG00000004184	ENSGALG00000016707	ENSGALG00000015209
ENSGALG00000008094	ENSGALG00000001293	ENSGALG00000001516	ENSGALG00000017311	ENSGALG00000022586	ENSGALG00000017261
ENSGALG00000010785	ENSGALG00000001516	ENSGALG00000006271	ENSGALG00000017358	ENSGALG00000006629	ENSGALG00000026651
ENSGALG00000009748	ENSGALG00000006271	ENSGALG00000001465	ENSGALG00000011456	ENSGALG00000004617	ENSGALG00000006025
ENSGALG00000007886	ENSGALG00000001166	ENSGALG00000010785	ENSGALG00000016707	ENSGALG00000011020	ENSGALG00000005043
ENSGALG00000026633	ENSGALG00000006025	ENSGALG00000009748	ENSGALG00000011244	ENSGALG00000000623	ENSGALG00000005331
ENSGALG00000019867	ENSGALG00000005043	ENSGALG00000009988	ENSGALG00000013182	ENSGALG00000001293	ENSGALG00000002080
ENSGALG00000026428	ENSGALG00000007208	ENSGALG00000023435	ENSGALG00000019527	ENSGALG00000007582	ENSGALG00000010406
ENSGALG00000006245	ENSGALG00000010406	ENSGALG00000019867	ENSGALG00000001115	ENSGALG00000010084	ENSGALG00000002348
ENSGALG00000016797	ENSGALG00000009748	ENSGALG00000003628	ENSGALG00000001118	ENSGALG00000004078	ENSGALG00000023436
ENSGALG00000012013	ENSGALG00000009988	ENSGALG00000011663	ENSGALG00000004617	ENSGALG00000012531	ENSGALG00000001730
ENSGALG00000001282	ENSGALG00000023435	ENSGALG00000016411	ENSGALG00000001912	ENSGALG00000020554	ENSGALG00000005180
ENSGALG00000009844	ENSGALG00000003213	ENSGALG00000009844	ENSGALG00000001626	ENSGALG00000012377	ENSGALG00000019867
ENSGALG00000009846	ENSGALG00000007886	ENSGALG00000000893	ENSGALG00000000625	ENSGALG00000026514	ENSGALG00000006245
ENSGALG00000007570	ENSGALG00000026428	ENSGALG00000008306	ENSGALG00000000623	ENSGALG00000001516	ENSGALG00000001918
ENSGALG00000008608	ENSGALG00000003628	ENSGALG00000004691	ENSGALG00000001293	ENSGALG00000026651	ENSGALG00000017031
ENSGALG00000012362	ENSGALG00000006245	ENSGALG00000015932	ENSGALG00000001291	ENSGALG00000005331	ENSGALG00000009842
ENSGALG00000016651	ENSGALG00000016797	ENSGALG00000002667	ENSGALG00000007582	ENSGALG00000002080	ENSGALG00000004888
ENSGALG00000000327	ENSGALG00000011662	ENSGALG00000000327	ENSGALG00000010084	ENSGALG00000010406	ENSGALG00000002232
ENSGALG00000002397	ENSGALG00000011663	ENSGALG00000020391	ENSGALG00000006092	ENSGALG00000009748	ENSGALG00000012362
ENSGALG00000015520	ENSGALG00000012013	ENSGALG00000023439	ENSGALG00000004078	ENSGALG00000020700	ENSGALG00000003578
ENSGALG00000002967	ENSGALG00000001282	ENSGALG00000027724	ENSGALG00000012530	ENSGALG00000002348	ENSGALG00000026326
ENSGALG00000016708	ENSGALG00000016411	ENSGALG00000003438	ENSGALG00000015209	ENSGALG00000015511	ENSGALG00000005710
ENSGALG00000001936	ENSGALG00000009844	ENSGALG00000005797	ENSGALG00000020554	ENSGALG00000023435	ENSGALG00000001561
ENSGALG00000013035	ENSGALG00000009846	ENSGALG00000007914	ENSGALG00000012377	ENSGALG00000001729	ENSGALG00000010333
ENSGALG00000002038	ENSGALG00000007570	ENSGALG00000006520	ENSGALG00000026514	ENSGALG00000001730	ENSGALG00000011093
ENSGALG00000005796	ENSGALG00000012517	ENSGALG00000012321	ENSGALG00000001516	ENSGALG00000028517	ENSGALG00000016651
ENSGALG00000027991	ENSGALG00000012362	ENSGALG00000028038	ENSGALG00000026651	ENSGALG00000005576	ENSGALG00000011823
ENSGALG00000016195	ENSGALG00000012387	ENSGALG00000004333	ENSGALG00000002682	ENSGALG00000016592	ENSGALG00000006507
ENSGALG00000006521	ENSGALG00000002667	ENSGALG00000008584	ENSGALG00000005538	ENSGALG00000006245	ENSGALG00000012273
ENSGALG00000004509	ENSGALG00000016651	ENSGALG00000013624	ENSGALG00000016220	ENSGALG00000011663	ENSGALG00000000181
ENSGALG00000026858	ENSGALG00000026798	ENSGALG00000016985	ENSGALG00000016779	ENSGALG00000017031	ENSGALG00000011190
ENSGALG00000013624	ENSGALG00000000327	ENSGALG00000017013	ENSGALG00000006025	ENSGALG00000016411	ENSGALG00000004597
ENSGALG00000000735	ENSGALG00000010628	ENSGALG00000015602	ENSGALG00000005043	ENSGALG00000009844	ENSGALG00000027407
ENSGALG00000011455	ENSGALG00000023439	ENSGALG00000011625	ENSGALG00000005331	ENSGALG00000002232	ENSGALG00000011604
ENSGALG00000020084	ENSGALG00000007899	ENSGALG00000001998	ENSGALG00000002080	ENSGALG00000008608	ENSGALG00000010976
ENSGALG00000014346	ENSGALG00000002967	ENSGALG00000008613	ENSGALG00000008094	ENSGALG00000012362	ENSGALG00000010979
ENSGALG00000025751	ENSGALG00000004571	ENSGALG00000025842	ENSGALG00000015386	ENSGALG00000011283	ENSGALG00000020528
ENSGALG00000002900	ENSGALG00000001936	ENSGALG00000002493	ENSGALG00000010406	ENSGALG00000003578	ENSGALG00000001545
ENSGALG00000028990	ENSGALG00000016417	ENSGALG00000009266	ENSGALG00000000747	ENSGALG00000003580	ENSGALG00000028005
ENSGALG00000000004	ENSGALG00000013035	ENSGALG00000016442	ENSGALG00000020320	ENSGALG00000019553	ENSGALG00000002909
ENSGALG00000025842	ENSGALG00000002038	ENSGALG00000004476	ENSGALG00000005346	ENSGALG00000026326	ENSGALG00000017418
ENSGALG00000016943	ENSGALG00000003438	ENSGALG00000024398	ENSGALG00000009988	ENSGALG00000008308	ENSGALG00000008193
ENSGALG00000005327	ENSGALG00000015185	ENSGALG00000026776	ENSGALG00000010896	ENSGALG00000005710	ENSGALG00000001220
ENSGALG00000012203	ENSGALG00000005796	ENSGALG00000006384	ENSGALG00000002348	ENSGALG00000015932	ENSGALG00000026443
ENSGALG00000013100	ENSGALG00000005797	ENSGALG00000015691	ENSGALG00000023435	ENSGALG00000001561	ENSGALG00000024059
ENSGALG00000001234	ENSGALG00000014359	ENSGALG00000014182	ENSGALG00000003213	ENSGALG00000017414	ENSGALG00000002704
ENSGALG00000009266	ENSGALG00000027991	ENSGALG00000027051	ENSGALG00000007886	ENSGALG00000002667	ENSGALG00000005530
ENSGALG00000021340	ENSGALG00000002909	ENSGALG00000027638	ENSGALG00000026623	ENSGALG00000010333	ENSGALG00000026858
ENSGALG00000016440	ENSGALG00000010343	ENSGALG00000006689	ENSGALG00000001730	ENSGALG00000021087	ENSGALG00000008581
ENSGALG00000006911	ENSGALG00000006521	ENSGALG00000026380	ENSGALG00000008694	ENSGALG00000016651	ENSGALG00000025887
ENSGALG00000009654	ENSGALG00000028038	ENSGALG00000023395	ENSGALG00000005180	ENSGALG00000008157	ENSGALG00000013624
ENSGALG00000015050	ENSGALG00000024059	ENSGALG00000006216	ENSGALG00000028517	ENSGALG00000011941	ENSGALG00000007082
ENSGALG00000006384	ENSGALG00000026940	ENSGALG00000006547	ENSGALG00000016592	ENSGALG00000000327	ENSGALG00000013787
ENSGALG00000001071	ENSGALG00000019175	ENSGALG00000007744	ENSGALG00000012683	ENSGALG00000011823	ENSGALG00000005401
ENSGALG00000014182	ENSGALG00000028664	ENSGALG00000007354	ENSGALG00000014012	ENSGALG00000006505	ENSGALG00000000611
ENSGALG00000015167	ENSGALG00000008584	ENSGALG00000025928	ENSGALG00000005934	ENSGALG00000009237	ENSGALG00000006809
ENSGALG00000027638	ENSGALG00000019837	ENSGALG00000004129	ENSGALG00000016797	ENSGALG00000006507	ENSGALG00000010870
ENSGALG00000025916	ENSGALG00000000735	ENSGALG00000006562	ENSGALG00000011662	ENSGALG00000020488	ENSGALG00000024340
ENSGALG00000006689	ENSGALG00000017013	ENSGALG00000012119	ENSGALG00000011663	ENSGALG00000006861	ENSGALG00000015090
ENSGALG00000010769	ENSGALG00000016555	ENSGALG00000017025	ENSGALG00000012013	ENSGALG00000012273	ENSGALG00000003283
ENSGALG00000014331	ENSGALG00000015602	ENSGALG00000001330	ENSGALG00000001281	ENSGALG00000008925	ENSGALG00000007874
ENSGALG00000015930	ENSGALG00000020084	ENSGALG00000000842	ENSGALG00000001282	ENSGALG00000000181	ENSGALG00000021313
ENSGALG00000010364	ENSGALG00000012260	ENSGALG00000004860	ENSGALG00000017031	ENSGALG00000002326	ENSGALG00000000004
ENSGALG00000006034	ENSGALG00000003285	ENSGALG00000019845	ENSGALG00000016411	ENSGALG00000011184	ENSGALG00000002111
ENSGALG00000007668	ENSGALG00000028990	ENSGALG00000001096	ENSGALG00000009842	ENSGALG00000023609	ENSGALG00000027069
ENSGALG00000007669	ENSGALG00000000004	ENSGALG00000016584	ENSGALG00000009844	ENSGALG00000013583	ENSGALG00000016943
ENSGALG00000025884	ENSGALG00000012203	ENSGALG00000010371	ENSGALG00000007570	ENSGALG00000004571	ENSGALG00000013134
ENSGALG00000000194	ENSGALG00000021340	ENSGALG00000013575	ENSGALG00000004888	ENSGALG00000011652	ENSGALG00000012203
ENSGALG00000026910	ENSGALG00000016440	ENSGALG00000012027	ENSGALG00000012947	ENSGALG00000004597	ENSGALG00000013100
ENSGALG00000001109	ENSGALG00000016442	ENSGALG00000016491	ENSGALG00000002232	ENSGALG00000004596	ENSGALG00000008497
ENSGALG00000016715	ENSGALG00000009654	ENSGALG00000000498	ENSGALG00000012517	ENSGALG00000002038	ENSGALG00000016440
ENSGALG00000005378	ENSGALG00000026776	ENSGALG00000010259	ENSGALG00000012362	ENSGALG00000027407	ENSGALG00000016442
ENSGALG00000026687	ENSGALG00000006384	ENSGALG00000007090	ENSGALG00000011283	ENSGALG00000011604	ENSGALG00000004476
ENSGALG00000000947	ENSGALG00000001071	ENSGALG00000026742	ENSGALG00000014208	ENSGALG00000010976	ENSGALG00000028256
ENSGALG00000009689	ENSGALG00000015691	ENSGALG00000002527	ENSGALG00000003578	ENSGALG00000016076	ENSGALG00000006384
ENSGALG00000023973	ENSGALG00000002552	ENSGALG00000002125	ENSGALG00000009428	ENSGALG00000006822	ENSGALG00000028931
ENSGALG00000006003	ENSGALG00000015167	ENSGALG00000008233	ENSGALG00000012387	ENSGALG00000013971	ENSGALG00000015691
ENSGALG00000012135	ENSGALG00000005391	ENSGALG00000015779	ENSGALG00000019553	ENSGALG00000020528	ENSGALG00000002552
ENSGALG00000010032	ENSGALG00000011426	ENSGALG00000026501	ENSGALG00000026326	ENSGALG00000005797	ENSGALG00000016927
ENSGALG00000008969	ENSGALG00000009884	ENSGALG00000010853	ENSGALG00000008308	ENSGALG00000001545	ENSGALG00000013617
ENSGALG00000011759	ENSGALG00000003764	ENSGALG00000016462	ENSGALG00000005710	ENSGALG00000007302	ENSGALG00000016768
ENSGALG00000012641	ENSGALG00000026380	ENSGALG00000014681	ENSGALG00000015932	ENSGALG00000002909	ENSGALG00000027696
ENSGALG00000015375	ENSGALG00000028451	ENSGALG00000014585	ENSGALG00000001561	ENSGALG00000002479	ENSGALG00000027638
ENSGALG00000016589	ENSGALG00000023395	ENSGALG00000017056	ENSGALG00000002667	ENSGALG00000017418	ENSGALG00000008321
ENSGALG00000010371	ENSGALG00000010364	ENSGALG00000011567	ENSGALG00000010333	ENSGALG00000026790	ENSGALG00000022030
ENSGALG00000016491	ENSGALG00000026727	ENSGALG00000006453	ENSGALG00000021087	ENSGALG00000000336	ENSGALG00000028158
ENSGALG00000000498	ENSGALG00000006034	ENSGALG00000001716	ENSGALG00000016651	ENSGALG00000007914	ENSGALG00000004684
ENSGALG00000009315	ENSGALG00000007668	ENSGALG00000016400	ENSGALG00000026798	ENSGALG00000006520	ENSGALG00000004376
ENSGALG00000010678	ENSGALG00000007669	ENSGALG00000003163	ENSGALG00000011941	ENSGALG00000026443	ENSGALG00000002888
ENSGALG00000003743	ENSGALG00000000194	ENSGALG00000006343	ENSGALG00000000327	ENSGALG00000028038	ENSGALG00000026313
ENSGALG00000028143	ENSGALG00000026910	ENSGALG00000028854	ENSGALG00000011823	ENSGALG00000002704	ENSGALG00000015568
ENSGALG00000008638	ENSGALG00000007354	ENSGALG00000012437	ENSGALG00000008380	ENSGALG00000005583	ENSGALG00000006216
ENSGALG00000010259	ENSGALG00000016715	ENSGALG00000011533	ENSGALG00000006505	ENSGALG00000020719	ENSGALG00000025915
ENSGALG00000012790	ENSGALG00000014165	ENSGALG00000008425	ENSGALG00000006508	ENSGALG00000004333	ENSGALG00000006547
ENSGALG00000019156	ENSGALG00000017179	ENSGALG00000014252	ENSGALG00000006507	ENSGALG00000011214	ENSGALG00000027655
ENSGALG00000028027	ENSGALG00000025928	ENSGALG00000022191	ENSGALG00000020488	ENSGALG00000010780	ENSGALG00000007668
ENSGALG00000015180	ENSGALG00000023973	ENSGALG00000026277	ENSGALG00000009212	ENSGALG00000026858	ENSGALG00000007669
ENSGALG00000016271	ENSGALG00000007210	ENSGALG00000015404	ENSGALG00000010628	ENSGALG00000008581	ENSGALG00000005619
ENSGALG00000023066	ENSGALG00000012119	ENSGALG00000011141	ENSGALG00000015469	ENSGALG00000006401	ENSGALG00000015388
ENSGALG00000015779	ENSGALG00000017025	ENSGALG00000013297	ENSGALG00000015864	ENSGALG00000005643	ENSGALG00000006163
ENSGALG00000010850	ENSGALG00000010032	ENSGALG00000017040	ENSGALG00000012273	ENSGALG00000005550	ENSGALG00000027905
ENSGALG00000010853	ENSGALG00000014270	ENSGALG00000014995	ENSGALG00000015520	ENSGALG00000007082	ENSGALG00000009732
ENSGALG00000005103	ENSGALG00000011759	ENSGALG00000028318	ENSGALG00000011184	ENSGALG00000001310	ENSGALG00000010129
ENSGALG00000009105	ENSGALG00000012641	ENSGALG00000015297	ENSGALG00000007899	ENSGALG00000005401	ENSGALG00000000947
ENSGALG00000014585	ENSGALG00000004860	ENSGALG00000011200	ENSGALG00000002967	ENSGALG00000000611	ENSGALG00000025928
ENSGALG00000017053	ENSGALG00000013992	ENSGALG00000008593	ENSGALG00000013579	ENSGALG00000006809	ENSGALG00000013628
ENSGALG00000009312	ENSGALG00000016584	ENSGALG00000027737	ENSGALG00000004571	ENSGALG00000009063	ENSGALG00000015249
ENSGALG00000006453	ENSGALG00000016589	ENSGALG00000008845	ENSGALG00000011655	ENSGALG00000010870	ENSGALG00000023973
ENSGALG00000011360	ENSGALG00000013575	ENSGALG00000013922	ENSGALG00000012010	ENSGALG00000024340	ENSGALG00000014961
ENSGALG00000021972	ENSGALG00000012027	ENSGALG00000011447	ENSGALG00000004597	ENSGALG00000019751	ENSGALG00000012616
ENSGALG00000002260	ENSGALG00000016491	ENSGALG00000008076	ENSGALG00000004596	ENSGALG00000007874	ENSGALG00000005892
ENSGALG00000002258	ENSGALG00000000498	ENSGALG00000028982	ENSGALG00000001936	ENSGALG00000005751	ENSGALG00000012751
ENSGALG00000003163	ENSGALG00000000710	ENSGALG00000004788	ENSGALG00000016417	ENSGALG00000021313	ENSGALG00000006046
ENSGALG00000000065	ENSGALG00000028143	ENSGALG00000028102	ENSGALG00000000442	ENSGALG00000000004	ENSGALG00000009340
ENSGALG00000006346	ENSGALG00000008638	ENSGALG00000001697	ENSGALG00000013035	ENSGALG00000002493	ENSGALG00000006562
ENSGALG00000011533	ENSGALG00000010259	ENSGALG00000006608	ENSGALG00000002038	ENSGALG00000002111	ENSGALG00000028529
ENSGALG00000008425	ENSGALG00000012790	ENSGALG00000022857	ENSGALG00000013042	ENSGALG00000027762	ENSGALG00000003701
ENSGALG00000022191	ENSGALG00000026742	ENSGALG00000014471	ENSGALG00000027407	ENSGALG00000016943	ENSGALG00000007685
ENSGALG00000017040	ENSGALG00000028027	ENSGALG00000026970	ENSGALG00000011604	ENSGALG00000013830	ENSGALG00000004122
ENSGALG00000020193	ENSGALG00000002125	ENSGALG00000006500	ENSGALG00000010976	ENSGALG00000017120	ENSGALG00000003172
ENSGALG00000010961	ENSGALG00000002127	ENSGALG00000006501	ENSGALG00000010979	ENSGALG00000013134	ENSGALG00000000843
ENSGALG00000025921	ENSGALG00000023066	ENSGALG00000026613	ENSGALG00000012956	ENSGALG00000006627	ENSGALG00000015375
ENSGALG00000015868	ENSGALG00000008233	ENSGALG00000018378	ENSGALG00000013971	ENSGALG00000008206	ENSGALG00000019843
ENSGALG00000028318	ENSGALG00000026501	ENSGALG00000002637	ENSGALG00000020528	ENSGALG00000012203	ENSGALG00000012390
ENSGALG00000002610	ENSGALG00000013033	ENSGALG00000004859	ENSGALG00000015185	ENSGALG00000009266	ENSGALG00000010371
ENSGALG00000015297	ENSGALG00000002643	ENSGALG00000015128	ENSGALG00000005796	ENSGALG00000008497	ENSGALG00000013575
ENSGALG00000011406	ENSGALG00000015360	ENSGALG00000006491	ENSGALG00000005797	ENSGALG00000009755	ENSGALG00000012992
ENSGALG00000000667	ENSGALG00000015363	ENSGALG00000004420	ENSGALG00000001545	ENSGALG00000009654	ENSGALG00000012988
ENSGALG00000013303	ENSGALG00000014425	ENSGALG00000011740	ENSGALG00000014359	ENSGALG00000002327	ENSGALG00000009314
ENSGALG00000017068	ENSGALG00000013980	ENSGALG00000004771	ENSGALG00000028005	ENSGALG00000002371	ENSGALG00000010678
ENSGALG00000008352	ENSGALG00000009105	ENSGALG00000021569	ENSGALG00000007302	ENSGALG00000007752	ENSGALG00000003743
ENSGALG00000016912	ENSGALG00000014267	ENSGALG00000024047	ENSGALG00000027785	ENSGALG00000026776	ENSGALG00000005120
ENSGALG00000007383	ENSGALG00000027863	ENSGALG00000005426	ENSGALG00000014862	ENSGALG00000008403	ENSGALG00000028143
ENSGALG00000007948	ENSGALG00000015597	ENSGALG00000000533	ENSGALG00000016195	ENSGALG00000027311	ENSGALG00000010158
ENSGALG00000008845	ENSGALG00000011567	ENSGALG00000006899	ENSGALG00000010343	ENSGALG00000028931	ENSGALG00000012788
ENSGALG00000005522	ENSGALG00000021972	ENSGALG00000009639	ENSGALG00000007437	ENSGALG00000002552	ENSGALG00000013814
ENSGALG00000005521	ENSGALG00000002260	ENSGALG00000010884	ENSGALG00000017418	ENSGALG00000015424	ENSGALG00000013818
ENSGALG00000009433	ENSGALG00000002258	ENSGALG00000016635	ENSGALG00000026790	ENSGALG00000013617	ENSGALG00000016271
ENSGALG00000004393	ENSGALG00000015943	ENSGALG00000006120	ENSGALG00000000336	ENSGALG00000008901	ENSGALG00000027887
ENSGALG00000013548	ENSGALG00000000065	ENSGALG00000008349	ENSGALG00000001220	ENSGALG00000026941	ENSGALG00000011784
ENSGALG00000008133	ENSGALG00000006346	ENSGALG00000005692	ENSGALG00000001639	ENSGALG00000012350	ENSGALG00000015779
ENSGALG00000028982	ENSGALG00000004733	ENSGALG00000021520	ENSGALG00000026443	ENSGALG00000008321	ENSGALG00000027786
ENSGALG00000011291	ENSGALG00000005610	ENSGALG00000011875	ENSGALG00000006263	ENSGALG00000028158	ENSGALG00000002549
ENSGALG00000001435	ENSGALG00000012395	ENSGALG00000006236	ENSGALG00000028038	ENSGALG00000002888	ENSGALG00000010535
ENSGALG00000028102	ENSGALG00000017041	ENSGALG00000011094	ENSGALG00000024059	ENSGALG00000023395	ENSGALG00000016462
ENSGALG00000001697	ENSGALG00000010961	ENSGALG00000006743	ENSGALG00000002704	ENSGALG00000013703	ENSGALG00000012380
ENSGALG00000002647	ENSGALG00000015868	ENSGALG00000005887	ENSGALG00000026940	ENSGALG00000026313	ENSGALG00000014678
ENSGALG00000014964	ENSGALG00000003311	ENSGALG00000011537	ENSGALG00000007308	ENSGALG00000015568	ENSGALG00000013980
ENSGALG00000021106	ENSGALG00000014995	ENSGALG00000006647	ENSGALG00000005530	ENSGALG00000025915	ENSGALG00000026600
ENSGALG00000023517	ENSGALG00000002610	ENSGALG00000016142	ENSGALG00000028774	ENSGALG00000021345	ENSGALG00000014585
ENSGALG00000015589	ENSGALG00000013303	ENSGALG00000014699	ENSGALG00000026858	ENSGALG00000029154	ENSGALG00000017056
ENSGALG00000007092	ENSGALG00000022145	ENSGALG00000009118	ENSGALG00000014614	ENSGALG00000027655	ENSGALG00000011888
ENSGALG00000005979	ENSGALG00000011200	ENSGALG00000028844	ENSGALG00000008581	ENSGALG00000007669	ENSGALG00000011567
ENSGALG00000006501	ENSGALG00000011041	ENSGALG00000004522	ENSGALG00000019837	ENSGALG00000007744	ENSGALG00000006453
ENSGALG00000009511	ENSGALG00000008177	ENSGALG00000026187	ENSGALG00000005645	ENSGALG00000000194	ENSGALG00000028383
ENSGALG00000005292	ENSGALG00000006560	ENSGALG00000012250	ENSGALG00000013624	ENSGALG00000005619	ENSGALG00000003731
ENSGALG00000000884	ENSGALG00000017068	ENSGALG00000013049	ENSGALG00000003392	ENSGALG00000013507	ENSGALG00000000725
ENSGALG00000022815	ENSGALG00000028861	ENSGALG00000008678	ENSGALG00000004587	ENSGALG00000027905	ENSGALG00000016400
ENSGALG00000002186	ENSGALG00000002506	ENSGALG00000022964	ENSGALG00000007082	ENSGALG00000009732	ENSGALG00000013295
ENSGALG00000028790	ENSGALG00000016912	ENSGALG00000000172	ENSGALG00000000735	ENSGALG00000017179	ENSGALG00000004274
ENSGALG00000003251	ENSGALG00000007383	ENSGALG00000003085	ENSGALG00000013784	ENSGALG00000000947	ENSGALG00000002260
ENSGALG00000011648	ENSGALG00000005079	ENSGALG00000027963	ENSGALG00000001310	ENSGALG00000023975	ENSGALG00000002258
ENSGALG00000009400	ENSGALG00000005673	ENSGALG00000009771	ENSGALG00000016554	ENSGALG00000023973	ENSGALG00000006346
ENSGALG00000011838	ENSGALG00000007948	ENSGALG00000009690	ENSGALG00000016555	ENSGALG00000014961	ENSGALG00000004812
ENSGALG00000006491	ENSGALG00000005522	ENSGALG00000027955	ENSGALG00000015602	ENSGALG00000012616	ENSGALG00000005476
ENSGALG00000004420	ENSGALG00000013922	ENSGALG00000003568	ENSGALG00000005401	ENSGALG00000005892	ENSGALG00000001412
ENSGALG00000026616	ENSGALG00000005990	ENSGALG00000016325	ENSGALG00000000611	ENSGALG00000006046	ENSGALG00000008999
ENSGALG00000015733	ENSGALG00000006473	ENSGALG00000015789	ENSGALG00000020084	ENSGALG00000009340	ENSGALG00000008425
ENSGALG00000020975	ENSGALG00000013548	ENSGALG00000020995	ENSGALG00000009063	ENSGALG00000006273	ENSGALG00000004071
ENSGALG00000008040	ENSGALG00000004788	ENSGALG00000013057	ENSGALG00000012069	ENSGALG00000028529	ENSGALG00000007366
ENSGALG00000012726	ENSGALG00000028102	ENSGALG00000014569	ENSGALG00000006700	ENSGALG00000003701	ENSGALG00000016668
ENSGALG00000011550	ENSGALG00000001697	ENSGALG00000005210	ENSGALG00000012260	ENSGALG00000007685	ENSGALG00000008860
ENSGALG00000001263	ENSGALG00000002647	ENSGALG00000004721	ENSGALG00000024340	ENSGALG00000004122	ENSGALG00000026836
ENSGALG00000001620	ENSGALG00000001698	ENSGALG00000007357	ENSGALG00000019751	ENSGALG00000004121	ENSGALG00000023838
ENSGALG00000010884	ENSGALG00000010551	ENSGALG00000004838	ENSGALG00000003285	ENSGALG00000003172	ENSGALG00000028994
ENSGALG00000011433	ENSGALG00000014964	ENSGALG00000004343	ENSGALG00000015115	ENSGALG00000008539	ENSGALG00000000410
ENSGALG00000014912	ENSGALG00000021106	ENSGALG00000017394	ENSGALG00000025751	ENSGALG00000004860	ENSGALG00000016677
ENSGALG00000006120	ENSGALG00000023517	ENSGALG00000007806	ENSGALG00000002900	ENSGALG00000028439	ENSGALG00000017040
ENSGALG00000028614	ENSGALG00000029006	ENSGALG00000008741	ENSGALG00000007874	ENSGALG00000015375	ENSGALG00000003712
ENSGALG00000013878	ENSGALG00000005519	ENSGALG00000003589	ENSGALG00000002898	ENSGALG00000016584	ENSGALG00000003934
ENSGALG00000009130	ENSGALG00000004300	ENSGALG00000003584	ENSGALG00000028990	ENSGALG00000002588	ENSGALG00000008893
ENSGALG00000007229	ENSGALG00000006500	ENSGALG00000001565	ENSGALG00000021313	ENSGALG00000010371	ENSGALG00000015487
ENSGALG00000002082	ENSGALG00000026613	ENSGALG00000024332	ENSGALG00000012801	ENSGALG00000012027	ENSGALG00000005230
ENSGALG00000006106	ENSGALG00000015896	ENSGALG00000016313	ENSGALG00000000004	ENSGALG00000012992	ENSGALG00000028318
ENSGALG00000006743	ENSGALG00000018378	ENSGALG00000008646	ENSGALG00000008444	ENSGALG00000012696	ENSGALG00000015297
ENSGALG00000004778	ENSGALG00000002637	ENSGALG00000000318	ENSGALG00000002111	ENSGALG00000012988	ENSGALG00000020003
ENSGALG00000002955	ENSGALG00000005292	ENSGALG00000018357	ENSGALG00000027069	ENSGALG00000016491	ENSGALG00000016293
ENSGALG00000006647	ENSGALG00000003295	ENSGALG00000018382	ENSGALG00000013830	ENSGALG00000006460	ENSGALG00000000667
ENSGALG00000001253	ENSGALG00000017165	ENSGALG00000008701	ENSGALG00000017120	ENSGALG00000000498	ENSGALG00000005261
ENSGALG00000006751	ENSGALG00000010705	ENSGALG00000002960	ENSGALG00000013134	ENSGALG00000009313	ENSGALG00000001956
ENSGALG00000023934	ENSGALG00000003251	ENSGALG00000013105	ENSGALG00000008204	ENSGALG00000009314	ENSGALG00000014861
ENSGALG00000003074	ENSGALG00000015128	ENSGALG00000009076	ENSGALG00000012203	ENSGALG00000003742	ENSGALG00000011200
ENSGALG00000026620	ENSGALG00000011648	ENSGALG00000003957	ENSGALG00000013100	ENSGALG00000000707	ENSGALG00000006560
ENSGALG00000009241	ENSGALG00000026616	ENSGALG00000003570	ENSGALG00000001234	ENSGALG00000005120	ENSGALG00000016014
ENSGALG00000009118	ENSGALG00000012802	ENSGALG00000005791	ENSGALG00000009754	ENSGALG00000002340	ENSGALG00000028710
ENSGALG00000009114	ENSGALG00000011740	ENSGALG00000000040	ENSGALG00000008497	ENSGALG00000028143	ENSGALG00000002506
ENSGALG00000008148	ENSGALG00000005845	ENSGALG00000012420	ENSGALG00000009755	ENSGALG00000010259	ENSGALG00000016912
ENSGALG00000027109	ENSGALG00000014758	ENSGALG00000006513	ENSGALG00000021340	ENSGALG00000014970	ENSGALG00000026426
ENSGALG00000004523	ENSGALG00000015732	ENSGALG00000001709	ENSGALG00000016444	ENSGALG00000022887	ENSGALG00000011954
ENSGALG00000026187	ENSGALG00000008040	ENSGALG00000027415	ENSGALG00000006912	ENSGALG00000012577	ENSGALG00000027737
ENSGALG00000000785	ENSGALG00000005426	ENSGALG00000006790	ENSGALG00000009654	ENSGALG00000007090	ENSGALG00000002420
ENSGALG00000012250	ENSGALG00000011550	ENSGALG00000004772	ENSGALG00000002371	ENSGALG00000013814	ENSGALG00000015905
ENSGALG00000004181	ENSGALG00000003122	ENSGALG00000012111	ENSGALG00000007758	ENSGALG00000013818	ENSGALG00000013907
ENSGALG00000022720	ENSGALG00000000533	ENSGALG00000016500	ENSGALG00000007752	ENSGALG00000016667	ENSGALG00000011447
ENSGALG00000007113	ENSGALG00000009639	ENSGALG00000007552	ENSGALG00000001021	ENSGALG00000019156	ENSGALG00000013548
ENSGALG00000008678	ENSGALG00000001263	ENSGALG00000027323	ENSGALG00000016454	ENSGALG00000009172	ENSGALG00000028249
ENSGALG00000022964	ENSGALG00000014912	ENSGALG00000015207	ENSGALG00000015050	ENSGALG00000011566	ENSGALG00000008076
ENSGALG00000004613	ENSGALG00000008349	ENSGALG00000010363	ENSGALG00000006384	ENSGALG00000027887	ENSGALG00000028982
ENSGALG00000016388	ENSGALG00000005692	ENSGALG00000007077	ENSGALG00000027311	ENSGALG00000011784	ENSGALG00000006318
ENSGALG00000009042	ENSGALG00000021520	ENSGALG00000015189	ENSGALG00000028931	ENSGALG00000002125	ENSGALG00000013861
ENSGALG00000014176	ENSGALG00000013878	ENSGALG00000011509	ENSGALG00000001071	ENSGALG00000008239	ENSGALG00000004387
ENSGALG00000009771	ENSGALG00000007539	ENSGALG00000006464	ENSGALG00000002552	ENSGALG00000010175	ENSGALG00000016284
ENSGALG00000008143	ENSGALG00000007229	ENSGALG00000005801	ENSGALG00000015399	ENSGALG00000002549	ENSGALG00000026890
ENSGALG00000007441	ENSGALG00000011875	ENSGALG00000014840	ENSGALG00000015167	ENSGALG00000010853	ENSGALG00000001603
ENSGALG00000016324	ENSGALG00000002082	ENSGALG00000008575	ENSGALG00000011990	ENSGALG00000010535	ENSGALG00000008447
ENSGALG00000016325	ENSGALG00000005887	ENSGALG00000015419	ENSGALG00000016927	ENSGALG00000002643	ENSGALG00000010036
ENSGALG00000014786	ENSGALG00000001506	ENSGALG00000007283	ENSGALG00000015424	ENSGALG00000016462	ENSGALG00000016885
ENSGALG00000010335	ENSGALG00000011537	ENSGALG00000000619	ENSGALG00000013617	ENSGALG00000012380	ENSGALG00000006872
ENSGALG00000009691	ENSGALG00000002955	ENSGALG00000014950	ENSGALG00000016768	ENSGALG00000014678	ENSGALG00000027401
ENSGALG00000001100	ENSGALG00000006751	ENSGALG00000003550	ENSGALG00000009884	ENSGALG00000005102	ENSGALG00000016761
ENSGALG00000008231	ENSGALG00000016375	ENSGALG00000002103	ENSGALG00000008901	ENSGALG00000014681	ENSGALG00000011457
ENSGALG00000007357	ENSGALG00000023934	ENSGALG00000027168	ENSGALG00000013357	ENSGALG00000013980	ENSGALG00000010256
ENSGALG00000012277	ENSGALG00000010448	ENSGALG00000026537	ENSGALG00000027638	ENSGALG00000026600	ENSGALG00000026613
ENSGALG00000024487	ENSGALG00000003074	ENSGALG00000021692	ENSGALG00000003546	ENSGALG00000011975	ENSGALG00000024272
ENSGALG00000000573	ENSGALG00000016142	ENSGALG00000007300	ENSGALG00000003764	ENSGALG00000011888	ENSGALG00000004859
ENSGALG00000004343	ENSGALG00000014699	ENSGALG00000017046	ENSGALG00000008321	ENSGALG00000016627	ENSGALG00000003295
ENSGALG00000017394	ENSGALG00000026620	ENSGALG00000025810	ENSGALG00000028158	ENSGALG00000028383	ENSGALG00000010705
ENSGALG00000015947	ENSGALG00000013480	ENSGALG00000001717	ENSGALG00000004684	ENSGALG00000003731	ENSGALG00000008457
ENSGALG00000008741	ENSGALG00000009241	ENSGALG00000020180	ENSGALG00000004376	ENSGALG00000001716	ENSGALG00000025764
ENSGALG00000003589	ENSGALG00000009114	ENSGALG00000025996	ENSGALG00000002888	ENSGALG00000011360	ENSGALG00000014920
ENSGALG00000001565	ENSGALG00000011902	ENSGALG00000027906	ENSGALG00000023395	ENSGALG00000013295	ENSGALG00000003043
ENSGALG00000016313	ENSGALG00000007768	ENSGALG00000008084	ENSGALG00000010364	ENSGALG00000002258	ENSGALG00000026173
ENSGALG00000023424	ENSGALG00000008148	ENSGALG00000005004	ENSGALG00000007489	ENSGALG00000015943	ENSGALG00000012272
ENSGALG00000017085	ENSGALG00000026611	ENSGALG00000012286	ENSGALG00000013703	ENSGALG00000003325	ENSGALG00000006491
ENSGALG00000002960	ENSGALG00000027109	ENSGALG00000002988	ENSGALG00000026313	ENSGALG00000003163	ENSGALG00000004419
ENSGALG00000006235	ENSGALG00000004523	ENSGALG00000011376	ENSGALG00000015568	ENSGALG00000006346	ENSGALG00000011620
ENSGALG00000004591	ENSGALG00000004522	ENSGALG00000027890	ENSGALG00000026727	ENSGALG00000004733	ENSGALG00000028801
ENSGALG00000013105	ENSGALG00000008014	ENSGALG00000003922	ENSGALG00000006034	ENSGALG00000024379	ENSGALG00000020975
ENSGALG00000003957	ENSGALG00000003620	ENSGALG00000007723	ENSGALG00000025915	ENSGALG00000012437	ENSGALG00000009626
ENSGALG00000028357	ENSGALG00000004181	ENSGALG00000008551	ENSGALG00000029154	ENSGALG00000001412	ENSGALG00000011296
ENSGALG00000006715	ENSGALG00000007113	ENSGALG00000005204	ENSGALG00000027655	ENSGALG00000011801	ENSGALG00000004960
ENSGALG00000006740	ENSGALG00000000560	ENSGALG00000009479	ENSGALG00000007668	ENSGALG00000008999	ENSGALG00000010915
ENSGALG00000006744	ENSGALG00000011220	ENSGALG00000015935	ENSGALG00000007744	ENSGALG00000027973	ENSGALG00000012389
ENSGALG00000008298	ENSGALG00000013177	ENSGALG00000023772	ENSGALG00000025884	ENSGALG00000028748	ENSGALG00000012730
ENSGALG00000022629	ENSGALG00000026658	ENSGALG00000012754	ENSGALG00000003165	ENSGALG00000008425	ENSGALG00000003644
ENSGALG00000009220	ENSGALG00000016388	ENSGALG00000017136	ENSGALG00000008399	ENSGALG00000004070	ENSGALG00000000535
ENSGALG00000002507	ENSGALG00000000172	ENSGALG00000011592	ENSGALG00000024441	ENSGALG00000004071	ENSGALG00000013313
ENSGALG00000000040	ENSGALG00000002203	ENSGALG00000001204	ENSGALG00000002564	ENSGALG00000022191	ENSGALG00000009639
ENSGALG00000001926	ENSGALG00000003085	ENSGALG00000010293	ENSGALG00000007054	ENSGALG00000007366	ENSGALG00000001263
ENSGALG00000028489	ENSGALG00000014176	ENSGALG00000010029	ENSGALG00000007839	ENSGALG00000016668	ENSGALG00000015960
ENSGALG00000006512	ENSGALG00000027963	ENSGALG00000008973	ENSGALG00000007267	ENSGALG00000008860	ENSGALG00000015241
ENSGALG00000006513	ENSGALG00000009690	ENSGALG00000008417	ENSGALG00000005378	ENSGALG00000026836	ENSGALG00000014908
ENSGALG00000001709	ENSGALG00000027955	ENSGALG00000014686	ENSGALG00000012050	ENSGALG00000005171	ENSGALG00000006120
ENSGALG00000027628	ENSGALG00000008143	ENSGALG00000027425	ENSGALG00000006163	ENSGALG00000028994	ENSGALG00000028812
ENSGALG00000022234	ENSGALG00000023189	ENSGALG00000000123	ENSGALG00000027905	ENSGALG00000000410	ENSGALG00000008805
ENSGALG00000001419	ENSGALG00000007441	ENSGALG00000016580	ENSGALG00000003943	ENSGALG00000011435	ENSGALG00000003243
ENSGALG00000026263	ENSGALG00000016324	ENSGALG00000018967	ENSGALG00000004929	ENSGALG00000016677	ENSGALG00000010268
ENSGALG00000008586	ENSGALG00000015789	ENSGALG00000015314	ENSGALG00000017179	ENSGALG00000009448	ENSGALG00000026944
ENSGALG00000001299	ENSGALG00000020995	ENSGALG00000014801	ENSGALG00000000947	ENSGALG00000017041	ENSGALG00000012816
ENSGALG00000016426	ENSGALG00000009691	ENSGALG00000028928	ENSGALG00000015795	ENSGALG00000007307	ENSGALG00000005692
ENSGALG00000027323	ENSGALG00000013057	ENSGALG00000002338	ENSGALG00000013628	ENSGALG00000003712	ENSGALG00000026536
ENSGALG00000000608	ENSGALG00000001100	ENSGALG00000009680	ENSGALG00000015249	ENSGALG00000015729	ENSGALG00000002081
ENSGALG00000015207	ENSGALG00000014569	ENSGALG00000012160	ENSGALG00000017219	ENSGALG00000008893	ENSGALG00000006106
ENSGALG00000010363	ENSGALG00000005210	ENSGALG00000006138	ENSGALG00000023973	ENSGALG00000015487	ENSGALG00000027693
ENSGALG00000012792	ENSGALG00000007357	ENSGALG00000027232	ENSGALG00000014961	ENSGALG00000005230	ENSGALG00000007012
ENSGALG00000011509	ENSGALG00000004838	ENSGALG00000027483	ENSGALG00000012616	ENSGALG00000011271	ENSGALG00000005114
ENSGALG00000008914	ENSGALG00000004195	ENSGALG00000026245	ENSGALG00000005892	ENSGALG00000020003	ENSGALG00000012714
ENSGALG00000026152	ENSGALG00000017368	ENSGALG00000025822	ENSGALG00000006046	ENSGALG00000016166	ENSGALG00000004167
ENSGALG00000008916	ENSGALG00000017394	ENSGALG00000009700	ENSGALG00000026241	ENSGALG00000016293	ENSGALG00000005887
ENSGALG00000021139	ENSGALG00000015310	ENSGALG00000003320	ENSGALG00000008185	ENSGALG00000015001	ENSGALG00000016348
ENSGALG00000027253	ENSGALG00000001633	ENSGALG00000009866	ENSGALG00000001208	ENSGALG00000000667	ENSGALG00000010891
ENSGALG00000003550	ENSGALG00000009854	ENSGALG00000015504	ENSGALG00000006564	ENSGALG00000005261	ENSGALG00000008656
ENSGALG00000000353	ENSGALG00000007806	ENSGALG00000009572	ENSGALG00000006563	ENSGALG00000001956	ENSGALG00000008661
ENSGALG00000002103	ENSGALG00000004897	ENSGALG00000008659	ENSGALG00000004498	ENSGALG00000027674	ENSGALG00000021697
ENSGALG00000027168	ENSGALG00000015947	ENSGALG00000027067	ENSGALG00000010290	ENSGALG00000014861	ENSGALG00000006647
ENSGALG00000023953	ENSGALG00000003584	ENSGALG00000021074	ENSGALG00000011292	ENSGALG00000008177	ENSGALG00000001253
ENSGALG00000012108	ENSGALG00000012382	ENSGALG00000011121	ENSGALG00000028529	ENSGALG00000006560	ENSGALG00000016841
ENSGALG00000013793	ENSGALG00000023424	ENSGALG00000007358	ENSGALG00000012135	ENSGALG00000008593	ENSGALG00000021128
ENSGALG00000007300	ENSGALG00000016536	ENSGALG00000009901	ENSGALG00000017025	ENSGALG00000016014	ENSGALG00000015666
ENSGALG00000020180	ENSGALG00000018357	ENSGALG00000008992	ENSGALG00000003701	ENSGALG00000028861	ENSGALG00000016142
ENSGALG00000027906	ENSGALG00000010623	ENSGALG00000002277	ENSGALG00000010032	ENSGALG00000027470	ENSGALG00000012830
ENSGALG00000008902	ENSGALG00000018382	ENSGALG00000006348	ENSGALG00000007685	ENSGALG00000016912	ENSGALG00000016852
ENSGALG00000008601	ENSGALG00000014387	ENSGALG00000013659	ENSGALG00000004122	ENSGALG00000026426	ENSGALG00000002461
ENSGALG00000012286	ENSGALG00000008701	ENSGALG00000009601	ENSGALG00000004121	ENSGALG00000011954	ENSGALG00000028182
ENSGALG00000002988	ENSGALG00000006235	ENSGALG00000008722	ENSGALG00000011759	ENSGALG00000008845	ENSGALG00000016234
ENSGALG00000002987	ENSGALG00000012018	ENSGALG00000005816	ENSGALG00000012641	ENSGALG00000005521	ENSGALG00000009241
ENSGALG00000011376	ENSGALG00000028810	ENSGALG00000028508	ENSGALG00000003172	ENSGALG00000002420	ENSGALG00000016311
ENSGALG00000006728	ENSGALG00000028357	ENSGALG00000015681	ENSGALG00000000843	ENSGALG00000011278	ENSGALG00000005304
ENSGALG00000008551	ENSGALG00000006740	ENSGALG00000015143	ENSGALG00000004860	ENSGALG00000007530	ENSGALG00000009652
ENSGALG00000004827	ENSGALG00000006744	ENSGALG00000004037	ENSGALG00000015375	ENSGALG00000013548	ENSGALG00000027109
ENSGALG00000005204	ENSGALG00000026793	ENSGALG00000007373	ENSGALG00000025990	ENSGALG00000020389	ENSGALG00000009963
ENSGALG00000028413	ENSGALG00000003432	ENSGALG00000012104	ENSGALG00000013992	ENSGALG00000028249	ENSGALG00000004522
ENSGALG00000003678	ENSGALG00000008298	ENSGALG00000010969	ENSGALG00000005198	ENSGALG00000015313	ENSGALG00000008014
ENSGALG00000003947	ENSGALG00000022629	ENSGALG00000026314	ENSGALG00000016584	ENSGALG00000011291	ENSGALG00000004986
ENSGALG00000015935	ENSGALG00000006826	ENSGALG00000015624	ENSGALG00000016589	ENSGALG00000006167	ENSGALG00000008279
ENSGALG00000019667	ENSGALG00000001926	ENSGALG00000015286	ENSGALG00000002587	ENSGALG00000006318	ENSGALG00000026295
ENSGALG00000023772	ENSGALG00000017091	ENSGALG00000019470	ENSGALG00000012027	ENSGALG00000004788	ENSGALG00000011220
ENSGALG00000012754	ENSGALG00000026823	ENSGALG00000012200	ENSGALG00000012992	ENSGALG00000001472	ENSGALG00000013742
ENSGALG00000017136	ENSGALG00000006512	ENSGALG00000018361	ENSGALG00000016491	ENSGALG00000006608	ENSGALG00000013348
ENSGALG00000004503	ENSGALG00000001709	ENSGALG00000018360	ENSGALG00000006460	ENSGALG00000013861	ENSGALG00000019987
ENSGALG00000010316	ENSGALG00000009971	ENSGALG00000006324	ENSGALG00000000498	ENSGALG00000016284	ENSGALG00000023025
ENSGALG00000006942	ENSGALG00000009392	ENSGALG00000009268	ENSGALG00000009315	ENSGALG00000001603	ENSGALG00000006839
ENSGALG00000007716	ENSGALG00000022234	ENSGALG00000002855	ENSGALG00000009314	ENSGALG00000008447	ENSGALG00000002201
ENSGALG00000008973	ENSGALG00000026263	ENSGALG00000003503	ENSGALG00000010678	ENSGALG00000010036	ENSGALG00000003085
ENSGALG00000014615	ENSGALG00000008586	ENSGALG00000003512	ENSGALG00000003743	ENSGALG00000026373	ENSGALG00000016843
ENSGALG00000014686	ENSGALG00000025937	ENSGALG00000015659	ENSGALG00000000707	ENSGALG00000007679	ENSGALG00000008473
ENSGALG00000004293	ENSGALG00000016500	ENSGALG00000016152	ENSGALG00000005120	ENSGALG00000018639	ENSGALG00000027955
ENSGALG00000025926	ENSGALG00000001299	ENSGALG00000009262	ENSGALG00000014426	ENSGALG00000014471	ENSGALG00000007448
ENSGALG00000002732	ENSGALG00000007552	ENSGALG00000001616	ENSGALG00000002340	ENSGALG00000007993	ENSGALG00000016324
ENSGALG00000004727	ENSGALG00000027323	ENSGALG00000029172	ENSGALG00000028143	ENSGALG00000002749	ENSGALG00000002509
ENSGALG00000012155	ENSGALG00000000608	ENSGALG00000010881	ENSGALG00000008888	ENSGALG00000005519	ENSGALG00000016813
ENSGALG00000000693	ENSGALG00000016937	ENSGALG00000001371	ENSGALG00000021631	ENSGALG00000016885	ENSGALG00000013057
ENSGALG00000010185	ENSGALG00000002906	ENSGALG00000014924	ENSGALG00000012333	ENSGALG00000006872	ENSGALG00000014569
ENSGALG00000005739	ENSGALG00000007077	ENSGALG00000001131	ENSGALG00000006149	ENSGALG00000027401	ENSGALG00000000771
ENSGALG00000027483	ENSGALG00000008536	ENSGALG00000005322	ENSGALG00000008638	ENSGALG00000012845	ENSGALG00000007356
ENSGALG00000005095	ENSGALG00000015189	ENSGALG00000007022	ENSGALG00000010259	ENSGALG00000016761	ENSGALG00000017191
ENSGALG00000026245	ENSGALG00000006525	ENSGALG00000010434	ENSGALG00000014970	ENSGALG00000006501	ENSGALG00000012277
ENSGALG00000015442	ENSGALG00000017411	ENSGALG00000014776	ENSGALG00000012577	ENSGALG00000011457	ENSGALG00000012280
ENSGALG00000026232	ENSGALG00000008916	ENSGALG00000015147	ENSGALG00000007090	ENSGALG00000010256	ENSGALG00000015215
ENSGALG00000009700	ENSGALG00000005918	ENSGALG00000004161	ENSGALG00000012790	ENSGALG00000015896	ENSGALG00000017394
ENSGALG00000015504	ENSGALG00000021139	ENSGALG00000001502	ENSGALG00000013814	ENSGALG00000029043	ENSGALG00000016964
ENSGALG00000022696	ENSGALG00000002781	ENSGALG00000011145	ENSGALG00000013818	ENSGALG00000011237	ENSGALG00000012072
ENSGALG00000011806	ENSGALG00000015419	ENSGALG00000013208	ENSGALG00000001844	ENSGALG00000003803	ENSGALG00000021572
ENSGALG00000012973	ENSGALG00000000616	ENSGALG00000001605	ENSGALG00000026742	ENSGALG00000018370	ENSGALG00000029131
ENSGALG00000027067	ENSGALG00000000619	ENSGALG00000028880	ENSGALG00000016667	ENSGALG00000018378	ENSGALG00000004599
ENSGALG00000021074	ENSGALG00000014950	ENSGALG00000007016	ENSGALG00000003519	ENSGALG00000015132	ENSGALG00000015310
ENSGALG00000003205	ENSGALG00000008095	ENSGALG00000015233	ENSGALG00000028027	ENSGALG00000002637	ENSGALG00000012783
ENSGALG00000001802	ENSGALG00000010152	ENSGALG00000026875	ENSGALG00000016271	ENSGALG00000003965	ENSGALG00000016826
ENSGALG00000011285	ENSGALG00000005034	ENSGALG00000006109	ENSGALG00000027096	ENSGALG00000003295	ENSGALG00000013546
ENSGALG00000002277	ENSGALG00000003706	ENSGALG00000006110	ENSGALG00000027887	ENSGALG00000017165	ENSGALG00000004897
ENSGALG00000006624	ENSGALG00000001227	ENSGALG00000018364	ENSGALG00000011784	ENSGALG00000021395	ENSGALG00000012538
ENSGALG00000005816	ENSGALG00000020723	ENSGALG00000016859	ENSGALG00000002125	ENSGALG00000010705	ENSGALG00000008741
ENSGALG00000015538	ENSGALG00000017046	ENSGALG00000017077	ENSGALG00000002127	ENSGALG00000025764	ENSGALG00000003584
ENSGALG00000005849	ENSGALG00000025810	ENSGALG00000009959	ENSGALG00000023066	ENSGALG00000000883	ENSGALG00000005830
ENSGALG00000007373	ENSGALG00000001717	ENSGALG00000005338	ENSGALG00000010175	ENSGALG00000022815	ENSGALG00000000889
ENSGALG00000014645	ENSGALG00000011639	ENSGALG00000004170	ENSGALG00000027786	ENSGALG00000026663	ENSGALG00000014283
ENSGALG00000023834	ENSGALG00000020180	ENSGALG00000003149	ENSGALG00000012185	ENSGALG00000014920	ENSGALG00000027768
ENSGALG00000019325	ENSGALG00000025996	ENSGALG00000006670	ENSGALG00000002549	ENSGALG00000015128	ENSGALG00000005701
ENSGALG00000010974	ENSGALG00000002015	ENSGALG00000026852	ENSGALG00000016041	ENSGALG00000003043	ENSGALG00000016200
ENSGALG00000010969	ENSGALG00000028099	ENSGALG00000007979	ENSGALG00000010535	ENSGALG00000002763	ENSGALG00000014725
ENSGALG00000023114	ENSGALG00000027906	ENSGALG00000013723	ENSGALG00000013033	ENSGALG00000005492	ENSGALG00000016210
ENSGALG00000020380	ENSGALG00000021869	ENSGALG00000012541	ENSGALG00000002643	ENSGALG00000009404	ENSGALG00000010336
ENSGALG00000016979	ENSGALG00000008902		ENSGALG00000001317	ENSGALG00000004420	ENSGALG00000002509
ENSGALG00000023760	ENSGALG00000005005		ENSGALG00000016462	ENSGALG00000011740	ENSGALG00000026124
ENSGALG00000005207	ENSGALG00000011544		ENSGALG00000012380	ENSGALG00000009626	ENSGALG00000010999
ENSGALG00000014941	ENSGALG00000011376		ENSGALG00000005598	ENSGALG00000011296	ENSGALG00000013766
ENSGALG00000011351	ENSGALG00000006037		ENSGALG00000014678	ENSGALG00000015732	ENSGALG00000024292
ENSGALG00000007048	ENSGALG00000003922		ENSGALG00000005103	ENSGALG00000004960	ENSGALG00000003212
ENSGALG00000005059	ENSGALG00000009157		ENSGALG00000009105	ENSGALG00000012389	ENSGALG00000026047
ENSGALG00000026594	ENSGALG00000004491		ENSGALG00000027863	ENSGALG00000015554	ENSGALG00000008701
ENSGALG00000016884	ENSGALG00000004272		ENSGALG00000026600	ENSGALG00000012730	ENSGALG00000003371
ENSGALG00000003496	ENSGALG00000006728		ENSGALG00000011975	ENSGALG00000003644	ENSGALG00000005936
ENSGALG00000027765	ENSGALG00000016063		ENSGALG00000015597	ENSGALG00000012613	ENSGALG00000001916
ENSGALG00000011715	ENSGALG00000023119		ENSGALG00000009312	ENSGALG00000007905	ENSGALG00000012357
ENSGALG00000011717	ENSGALG00000004827		ENSGALG00000006453	ENSGALG00000007140	ENSGALG00000012522
ENSGALG00000016509	ENSGALG00000005204		ENSGALG00000028383	ENSGALG00000005426	ENSGALG00000003572
ENSGALG00000010090	ENSGALG00000009478		ENSGALG00000003731	ENSGALG00000006901	ENSGALG00000012196
ENSGALG00000006324	ENSGALG00000028413		ENSGALG00000001720	ENSGALG00000012116	ENSGALG00000000753
ENSGALG00000006322	ENSGALG00000003678		ENSGALG00000001718	ENSGALG00000013313	ENSGALG00000000750
ENSGALG00000009268	ENSGALG00000003947		ENSGALG00000001716	ENSGALG00000001620	ENSGALG00000013224
ENSGALG00000001000	ENSGALG00000026581		ENSGALG00000000725	ENSGALG00000016186	ENSGALG00000005792
ENSGALG00000003512	ENSGALG00000005017		ENSGALG00000021972	ENSGALG00000016635	ENSGALG00000003433
ENSGALG00000015659	ENSGALG00000008285		ENSGALG00000015390	ENSGALG00000015960	ENSGALG00000000043
ENSGALG00000011551	ENSGALG00000023772		ENSGALG00000013295	ENSGALG00000004418	ENSGALG00000011084
ENSGALG00000000511	ENSGALG00000002431		ENSGALG00000009414	ENSGALG00000015241	ENSGALG00000001709
ENSGALG00000009262	ENSGALG00000006050		ENSGALG00000002260	ENSGALG00000014907	ENSGALG00000006286
ENSGALG00000010881	ENSGALG00000011592		ENSGALG00000002258	ENSGALG00000028812	ENSGALG00000003788
ENSGALG00000027107	ENSGALG00000010316		ENSGALG00000015943	ENSGALG00000008805	ENSGALG00000028425
ENSGALG00000014770	ENSGALG00000010748		ENSGALG00000003028	ENSGALG00000003243	ENSGALG00000023768
ENSGALG00000010434	ENSGALG00000006942		ENSGALG00000003325	ENSGALG00000016867	ENSGALG00000006790
ENSGALG00000008046	ENSGALG00000008433		ENSGALG00000009995	ENSGALG00000010268	ENSGALG00000004772
ENSGALG00000015147	ENSGALG00000015597		ENSGALG00000027027	ENSGALG00000026944	ENSGALG00000016160
ENSGALG00000002923	ENSGALG00000014615		ENSGALG00000004733	ENSGALG00000008349	ENSGALG00000004338
ENSGALG00000015913	ENSGALG00000004869		ENSGALG00000005610	ENSGALG00000005999	ENSGALG00000028258
ENSGALG00000014155	ENSGALG00000014686		ENSGALG00000011801	ENSGALG00000006000	ENSGALG00000002538
ENSGALG00000011003	ENSGALG00000027425		ENSGALG00000008999	ENSGALG00000005692	ENSGALG00000002540
ENSGALG00000028560	ENSGALG00000000123		ENSGALG00000027973	ENSGALG00000005503	ENSGALG00000012111
ENSGALG00000015670	ENSGALG00000015314		ENSGALG00000028748	ENSGALG00000027065	ENSGALG00000011656
ENSGALG00000024011	ENSGALG00000017046		ENSGALG00000024273	ENSGALG00000026736	ENSGALG00000011831
ENSGALG00000016859	ENSGALG00000026147		ENSGALG00000009900	ENSGALG00000026536	ENSGALG00000010982
ENSGALG00000017077	ENSGALG00000028998		ENSGALG00000009800	ENSGALG00000011875	ENSGALG00000008120
ENSGALG00000015049	ENSGALG00000014801		ENSGALG00000027620	ENSGALG00000006236	ENSGALG00000012964
ENSGALG00000010433	ENSGALG00000025926		ENSGALG00000008425	ENSGALG00000002081	ENSGALG00000006334
ENSGALG00000002318	ENSGALG00000028928		ENSGALG00000004071	ENSGALG00000006106	ENSGALG00000009816
ENSGALG00000017267	ENSGALG00000002338		ENSGALG00000001201	ENSGALG00000027184	ENSGALG00000009723
ENSGALG00000004368	ENSGALG00000006446		ENSGALG00000007366	ENSGALG00000007012	ENSGALG00000013981
ENSGALG00000011117	ENSGALG00000003789		ENSGALG00000007367	ENSGALG00000007011	ENSGALG00000013929
ENSGALG00000008301	ENSGALG00000012263		ENSGALG00000016668	ENSGALG00000005114	ENSGALG00000028440
ENSGALG00000006637	ENSGALG00000003015		ENSGALG00000008860	ENSGALG00000010747	ENSGALG00000007077
ENSGALG00000013305	ENSGALG00000002732		ENSGALG00000026836	ENSGALG00000012246	ENSGALG00000027757
ENSGALG00000003861	ENSGALG00000009680		ENSGALG00000023838	ENSGALG00000011094	ENSGALG00000029093
	ENSGALG00000004727		ENSGALG00000028994	ENSGALG00000006743	ENSGALG00000017411
	ENSGALG00000012155		ENSGALG00000000410	ENSGALG00000005887	ENSGALG00000010935
	ENSGALG00000016807		ENSGALG00000000408	ENSGALG00000005886	ENSGALG00000018879
	ENSGALG00000000693		ENSGALG00000016677	ENSGALG00000015438	ENSGALG00000007748
	ENSGALG00000012160		ENSGALG00000009448	ENSGALG00000016348	ENSGALG00000026152
	ENSGALG00000010829		ENSGALG00000017041	ENSGALG00000010891	ENSGALG00000008916
	ENSGALG00000027232		ENSGALG00000007307	ENSGALG00000004372	ENSGALG00000007468
	ENSGALG00000005095		ENSGALG00000028091	ENSGALG00000011537	ENSGALG00000021139
	ENSGALG00000011266		ENSGALG00000010961	ENSGALG00000008656	ENSGALG00000006523
	ENSGALG00000011266		ENSGALG00000003712	ENSGALG00000008661	ENSGALG00000013954
	ENSGALG00000015442		ENSGALG00000015729	ENSGALG00000021697	ENSGALG00000002786
	ENSGALG00000026019		ENSGALG00000003655	ENSGALG00000027506	ENSGALG00000017009
	ENSGALG00000026232		ENSGALG00000008893	ENSGALG00000000463	ENSGALG00000013956
	ENSGALG00000009700		ENSGALG00000014084	ENSGALG00000008249	ENSGALG00000003399
	ENSGALG00000003320		ENSGALG00000015487	ENSGALG00000006647	ENSGALG00000026928
	ENSGALG00000022696		ENSGALG00000003311	ENSGALG00000016841	ENSGALG00000002546
	ENSGALG00000016162		ENSGALG00000005230	ENSGALG00000026085	ENSGALG00000015419
	ENSGALG00000016164		ENSGALG00000028318	ENSGALG00000021128	ENSGALG00000014490
	ENSGALG00000027076		ENSGALG00000002610	ENSGALG00000019229	ENSGALG00000007283
	ENSGALG00000009572		ENSGALG00000015297	ENSGALG00000015666	ENSGALG00000010391
	ENSGALG00000011806		ENSGALG00000011271	ENSGALG00000010448	ENSGALG00000023576
	ENSGALG00000008659		ENSGALG00000020003	ENSGALG00000007780	ENSGALG00000027707
	ENSGALG00000005249		ENSGALG00000016166	ENSGALG00000012545	ENSGALG00000008100
	ENSGALG00000027067		ENSGALG00000016293	ENSGALG00000012830	ENSGALG00000008099
	ENSGALG00000021074		ENSGALG00000015001	ENSGALG00000016852	ENSGALG00000000742
	ENSGALG00000003205		ENSGALG00000011225	ENSGALG00000014699	ENSGALG00000001577
	ENSGALG00000027872		ENSGALG00000005261	ENSGALG00000016234	ENSGALG00000010368
	ENSGALG00000028911		ENSGALG00000001956	ENSGALG00000009241	ENSGALG00000023904
	ENSGALG00000001802		ENSGALG00000014115	ENSGALG00000011400	ENSGALG00000005140
	ENSGALG00000011121		ENSGALG00000013303	ENSGALG00000009118	ENSGALG00000003706
	ENSGALG00000007364		ENSGALG00000022145	ENSGALG00000005304	ENSGALG00000023953
	ENSGALG00000014453		ENSGALG00000011041	ENSGALG00000009963	ENSGALG00000001231
	ENSGALG00000007365		ENSGALG00000008177	ENSGALG00000008014	ENSGALG00000015152
	ENSGALG00000011901		ENSGALG00000006560	ENSGALG00000012250	ENSGALG00000011082
	ENSGALG00000008098		ENSGALG00000016014	ENSGALG00000004986	ENSGALG00000002893
	ENSGALG00000009901		ENSGALG00000017068	ENSGALG00000003620	ENSGALG00000006917
	ENSGALG00000010617		ENSGALG00000001798	ENSGALG00000008279	ENSGALG00000020723
	ENSGALG00000008992		ENSGALG00000028710	ENSGALG00000028186	ENSGALG00000012472
	ENSGALG00000014523		ENSGALG00000028861	ENSGALG00000011220	ENSGALG00000000186
	ENSGALG00000001445		ENSGALG00000027470	ENSGALG00000013049	ENSGALG00000012619
	ENSGALG00000006350		ENSGALG00000016912	ENSGALG00000008678	ENSGALG00000000863
	ENSGALG00000004798		ENSGALG00000007383	ENSGALG00000012117	ENSGALG00000014559
	ENSGALG00000028772		ENSGALG00000004741	ENSGALG00000013177	ENSGALG00000027193
	ENSGALG00000006624		ENSGALG00000026426	ENSGALG00000009537	ENSGALG00000011980
	ENSGALG00000009601		ENSGALG00000007948	ENSGALG00000013348	ENSGALG00000027335
	ENSGALG00000007507		ENSGALG00000011954	ENSGALG00000022964	ENSGALG00000000584
	ENSGALG00000028628		ENSGALG00000005522	ENSGALG00000019987	ENSGALG00000025996
	ENSGALG00000015538		ENSGALG00000002420	ENSGALG00000023025	ENSGALG00000027045
	ENSGALG00000005849		ENSGALG00000003126	ENSGALG00000028551	ENSGALG00000028099
	ENSGALG00000015681		ENSGALG00000011278	ENSGALG00000009042	ENSGALG00000008088
	ENSGALG00000010854		ENSGALG00000009433	ENSGALG00000002201	ENSGALG00000006682
	ENSGALG00000004037		ENSGALG00000007273	ENSGALG00000014631	ENSGALG00000007555
	ENSGALG00000002054		ENSGALG00000005990	ENSGALG00000014175	ENSGALG00000026200
	ENSGALG00000008823		ENSGALG00000007530	ENSGALG00000027963	ENSGALG00000009229
	ENSGALG00000023834		ENSGALG00000013851	ENSGALG00000009771	ENSGALG00000013715
	ENSGALG00000016486		ENSGALG00000011444	ENSGALG00000016843	ENSGALG00000015605
	ENSGALG00000012104		ENSGALG00000006473	ENSGALG00000008473	ENSGALG00000003922
	ENSGALG00000010974		ENSGALG00000008133	ENSGALG00000007448	ENSGALG00000006975
	ENSGALG00000026314		ENSGALG00000028249	ENSGALG00000016325	ENSGALG00000004494
	ENSGALG00000016979		ENSGALG00000015313	ENSGALG00000020995	ENSGALG00000020805
	ENSGALG00000023760		ENSGALG00000008076	ENSGALG00000002509	ENSGALG00000016063
	ENSGALG00000016143		ENSGALG00000028982	ENSGALG00000027324	ENSGALG00000005613
	ENSGALG00000014941		ENSGALG00000012292	ENSGALG00000010427	ENSGALG00000003323
	ENSGALG00000000638		ENSGALG00000004788	ENSGALG00000016813	ENSGALG00000007056
	ENSGALG00000027165		ENSGALG00000014065	ENSGALG00000013255	ENSGALG00000002579
	ENSGALG00000011351		ENSGALG00000001472	ENSGALG00000016817	ENSGALG00000009479
	ENSGALG00000016800		ENSGALG00000028102	ENSGALG00000029168	ENSGALG00000016499
	ENSGALG00000015286		ENSGALG00000020922	ENSGALG00000010793	ENSGALG00000012993
	ENSGALG00000005059		ENSGALG00000013861	ENSGALG00000005210	ENSGALG00000003678
	ENSGALG00000026594		ENSGALG00000010551	ENSGALG00000004721	ENSGALG00000003734
	ENSGALG00000005512		ENSGALG00000007485	ENSGALG00000007356	ENSGALG00000005318
	ENSGALG00000027765		ENSGALG00000016284	ENSGALG00000007357	ENSGALG00000015792
	ENSGALG00000011715		ENSGALG00000014963	ENSGALG00000017191	ENSGALG00000016080
	ENSGALG00000011717		ENSGALG00000014964	ENSGALG00000009354	ENSGALG00000002872
	ENSGALG00000010250		ENSGALG00000017154	ENSGALG00000012280	ENSGALG00000016919
	ENSGALG00000019470		ENSGALG00000026890	ENSGALG00000024487	ENSGALG00000026718
	ENSGALG00000010090		ENSGALG00000016616	ENSGALG00000004343	ENSGALG00000027977
	ENSGALG00000018361		ENSGALG00000021106	ENSGALG00000015215	ENSGALG00000010029
	ENSGALG00000018360		ENSGALG00000001603	ENSGALG00000016967	ENSGALG00000016457
	ENSGALG00000006324		ENSGALG00000008447	ENSGALG00000021572	ENSGALG00000004869
	ENSGALG00000006322		ENSGALG00000010035	ENSGALG00000004599	ENSGALG00000016016
	ENSGALG00000001000		ENSGALG00000010036	ENSGALG00000015310	ENSGALG00000023622
	ENSGALG00000002855		ENSGALG00000001789	ENSGALG00000012783	ENSGALG00000016698
	ENSGALG00000003503		ENSGALG00000023517	ENSGALG00000013546	ENSGALG00000020002
	ENSGALG00000015659		ENSGALG00000007679	ENSGALG00000026661	ENSGALG00000011957
	ENSGALG00000011551		ENSGALG00000010083	ENSGALG00000012538	ENSGALG00000018967
	ENSGALG00000000511		ENSGALG00000029006	ENSGALG00000003589	ENSGALG00000025862
	ENSGALG00000007526		ENSGALG00000001085	ENSGALG00000012382	ENSGALG00000028998
	ENSGALG00000008671		ENSGALG00000007092	ENSGALG00000005830	ENSGALG00000001708
	ENSGALG00000009634		ENSGALG00000015428	ENSGALG00000009468	ENSGALG00000025926
	ENSGALG00000001616		ENSGALG00000002749	ENSGALG00000001565	ENSGALG00000014589
	ENSGALG00000010053		ENSGALG00000005519	ENSGALG00000015293	ENSGALG00000015780
	ENSGALG00000010881		ENSGALG00000016885	ENSGALG00000008314	ENSGALG00000022174
	ENSGALG00000024128		ENSGALG00000006872	ENSGALG00000000889	ENSGALG00000027864
	ENSGALG00000027107		ENSGALG00000004300	ENSGALG00000024332	ENSGALG00000003336
	ENSGALG00000014815		ENSGALG00000005412	ENSGALG00000027768	ENSGALG00000003015
	ENSGALG00000007022		ENSGALG00000027401	ENSGALG00000005699	ENSGALG00000014516
	ENSGALG00000014770		ENSGALG00000016761	ENSGALG00000005701	ENSGALG00000006059
	ENSGALG00000004161		ENSGALG00000007240	ENSGALG00000016200	ENSGALG00000028273
	ENSGALG00000003551		ENSGALG00000005979	ENSGALG00000014725	ENSGALG00000013568
	ENSGALG00000010674		ENSGALG00000011457	ENSGALG00000010336	ENSGALG00000009179
	ENSGALG00000027788		ENSGALG00000010256	ENSGALG00000002509	ENSGALG00000002672
	ENSGALG00000013634		ENSGALG00000015896	ENSGALG00000026124	ENSGALG00000008978
	ENSGALG00000013640		ENSGALG00000006976	ENSGALG00000021193	ENSGALG00000006958
	ENSGALG00000013208		ENSGALG00000011237	ENSGALG00000015164	ENSGALG00000006138
	ENSGALG00000015913		ENSGALG00000011235	ENSGALG00000010999	ENSGALG00000005747
	ENSGALG00000028560		ENSGALG00000018378	ENSGALG00000018357	ENSGALG00000004852
	ENSGALG00000015670		ENSGALG00000000230	ENSGALG00000013766	ENSGALG00000005095
	ENSGALG00000007016		ENSGALG00000003634	ENSGALG00000028913	ENSGALG00000002734
	ENSGALG00000026875		ENSGALG00000015132	ENSGALG00000018382	ENSGALG00000007082
	ENSGALG00000003845		ENSGALG00000002841	ENSGALG00000003212	ENSGALG00000009450
	ENSGALG00000006110		ENSGALG00000004759	ENSGALG00000026047	ENSGALG00000016619
	ENSGALG00000024011		ENSGALG00000024272	ENSGALG00000011921	ENSGALG00000017036
	ENSGALG00000012834		ENSGALG00000026971	ENSGALG00000003371	ENSGALG00000017034
	ENSGALG00000018364		ENSGALG00000007126	ENSGALG00000003377	ENSGALG00000011883
	ENSGALG00000007837		ENSGALG00000014226	ENSGALG00000005936	ENSGALG00000024346
	ENSGALG00000017077		ENSGALG00000002637	ENSGALG00000016411	ENSGALG00000006448
	ENSGALG00000016724		ENSGALG00000003965	ENSGALG00000013105	ENSGALG00000006447
	ENSGALG00000015049		ENSGALG00000004859	ENSGALG00000003957	ENSGALG00000003701
	ENSGALG00000010433		ENSGALG00000006884	ENSGALG00000012954	ENSGALG00000003923
	ENSGALG00000009655		ENSGALG00000005292	ENSGALG00000012357	ENSGALG00000009700
	ENSGALG00000009959		ENSGALG00000003295	ENSGALG00000012522	ENSGALG00000016162
	ENSGALG00000021213		ENSGALG00000017165	ENSGALG00000003570	ENSGALG00000016485
	ENSGALG00000004170		ENSGALG00000010705	ENSGALG00000012196	ENSGALG00000011806
	ENSGALG00000003149		ENSGALG00000009790	ENSGALG00000015193	ENSGALG00000025930
	ENSGALG00000017267		ENSGALG00000025764	ENSGALG00000000753	ENSGALG00000027067
	ENSGALG00000006670		ENSGALG00000000884	ENSGALG00000013224	ENSGALG00000011056
	ENSGALG00000004368		ENSGALG00000000883	ENSGALG00000005791	ENSGALG00000016026
	ENSGALG00000005141		ENSGALG00000022815	ENSGALG00000003432	ENSGALG00000010566
	ENSGALG00000006637		ENSGALG00000023335	ENSGALG00000003433	ENSGALG00000004050
	ENSGALG00000008164		ENSGALG00000026663	ENSGALG00000012023	ENSGALG00000015573
	ENSGALG00000013305		ENSGALG00000028790	ENSGALG00000000040	ENSGALG00000007364
	ENSGALG00000003987		ENSGALG00000003251	ENSGALG00000000043	ENSGALG00000014656
	ENSGALG00000012541		ENSGALG00000015128	ENSGALG00000007170	ENSGALG00000014450
			ENSGALG00000003043	ENSGALG00000011084	ENSGALG00000000098
			ENSGALG00000002763	ENSGALG00000001926	ENSGALG00000006475
			ENSGALG00000026838	ENSGALG00000012420	ENSGALG00000011687
			ENSGALG00000028147	ENSGALG00000001709	ENSGALG00000011901
			ENSGALG00000005492	ENSGALG00000006137	ENSGALG00000003939
			ENSGALG00000005487	ENSGALG00000027415	ENSGALG00000006352
			ENSGALG00000011648	ENSGALG00000023768	ENSGALG00000006624
			ENSGALG00000026445	ENSGALG00000002377	ENSGALG00000009601
			ENSGALG00000009404	ENSGALG00000006793	ENSGALG00000011099
			ENSGALG00000012272	ENSGALG00000000151	ENSGALG00000002158
			ENSGALG00000011838	ENSGALG00000022817	ENSGALG00000005816
			ENSGALG00000006491	ENSGALG00000004338	ENSGALG00000015144
			ENSGALG00000004419	ENSGALG00000028258	ENSGALG00000023881
			ENSGALG00000011620	ENSGALG00000005554	ENSGALG00000029178
			ENSGALG00000028801	ENSGALG00000002540	ENSGALG00000006126
			ENSGALG00000010246	ENSGALG00000011153	ENSGALG00000015112
			ENSGALG00000011319	ENSGALG00000016500	ENSGALG00000005074
			ENSGALG00000011740	ENSGALG00000007552	ENSGALG00000005662
			ENSGALG00000020975	ENSGALG00000008118	ENSGALG00000005666
			ENSGALG00000005845	ENSGALG00000011831	ENSGALG00000005524
			ENSGALG00000007616	ENSGALG00000010982	ENSGALG00000015307
			ENSGALG00000014758	ENSGALG00000008120	ENSGALG00000006988
			ENSGALG00000009626	ENSGALG00000012964	ENSGALG00000000242
			ENSGALG00000011296	ENSGALG00000006334	ENSGALG00000015828
			ENSGALG00000015732	ENSGALG00000014186	ENSGALG00000005253
			ENSGALG00000004960	ENSGALG00000009723	ENSGALG00000003345
			ENSGALG00000008040	ENSGALG00000006190	ENSGALG00000027165
			ENSGALG00000012389	ENSGALG00000005808	ENSGALG00000015398
			ENSGALG00000012726	ENSGALG00000013981	ENSGALG00000016785
			ENSGALG00000015554	ENSGALG00000014342	ENSGALG00000015286
			ENSGALG00000012730	ENSGALG00000013929	ENSGALG00000007973
			ENSGALG00000003644	ENSGALG00000007077	ENSGALG00000015464
			ENSGALG00000015330	ENSGALG00000027757	ENSGALG00000025857
			ENSGALG00000008257	ENSGALG00000011509	ENSGALG00000011288
			ENSGALG00000007905	ENSGALG00000010935	ENSGALG00000015862
			ENSGALG00000007141	ENSGALG00000006464	ENSGALG00000028037
			ENSGALG00000007140	ENSGALG00000001619	ENSGALG00000010592
			ENSGALG00000005426	ENSGALG00000005801	ENSGALG00000013086
			ENSGALG00000003120	ENSGALG00000021220	ENSGALG00000006324
			ENSGALG00000011550	ENSGALG00000014840	ENSGALG00000026703
			ENSGALG00000003122	ENSGALG00000009024	ENSGALG00000027357
			ENSGALG00000002919	ENSGALG00000007748	ENSGALG00000015659
			ENSGALG00000000535	ENSGALG00000026152	ENSGALG00000011551
			ENSGALG00000026041	ENSGALG00000007468	ENSGALG00000000511
			ENSGALG00000011138	ENSGALG00000003782	ENSGALG00000027209
			ENSGALG00000011137	ENSGALG00000015040	ENSGALG00000008797
			ENSGALG00000013313	ENSGALG00000008575	ENSGALG00000005974
			ENSGALG00000021665	ENSGALG00000021139	ENSGALG00000015471
			ENSGALG00000016635	ENSGALG00000013954	ENSGALG00000004162
			ENSGALG00000011433	ENSGALG00000017009	ENSGALG00000015454
			ENSGALG00000015960	ENSGALG00000013956	ENSGALG00000027514
			ENSGALG00000015954	ENSGALG00000026928	ENSGALG00000027788
			ENSGALG00000004418	ENSGALG00000002546	ENSGALG00000000461
			ENSGALG00000014912	ENSGALG00000015419	ENSGALG00000013208
			ENSGALG00000015241	ENSGALG00000014490	ENSGALG00000011003
			ENSGALG00000014907	ENSGALG00000007277	ENSGALG00000006755
			ENSGALG00000014908	ENSGALG00000010391	ENSGALG00000016369
			ENSGALG00000003879	ENSGALG00000000619	ENSGALG00000015233
			ENSGALG00000006120	ENSGALG00000014950	ENSGALG00000003845
			ENSGALG00000028812	ENSGALG00000023576	ENSGALG00000010397
			ENSGALG00000003243	ENSGALG00000010910	ENSGALG00000024011
			ENSGALG00000016867	ENSGALG00000027707	ENSGALG00000007463
			ENSGALG00000010268	ENSGALG00000010633	ENSGALG00000012394
			ENSGALG00000016868	ENSGALG00000015425	ENSGALG00000028876
			ENSGALG00000026944	ENSGALG00000008099	ENSGALG00000017077
			ENSGALG00000012816	ENSGALG00000019459	ENSGALG00000026069
			ENSGALG00000005999	ENSGALG00000015767	ENSGALG00000016719
			ENSGALG00000006000	ENSGALG00000021230	ENSGALG00000015049
			ENSGALG00000004655	ENSGALG00000003550	ENSGALG00000006390
			ENSGALG00000005692	ENSGALG00000001577	ENSGALG00000009959
			ENSGALG00000013878	ENSGALG00000006009	ENSGALG00000010818
			ENSGALG00000006292	ENSGALG00000010368	ENSGALG00000004508
			ENSGALG00000027065	ENSGALG00000002106	ENSGALG00000006758
			ENSGALG00000028600	ENSGALG00000005140	ENSGALG00000003527
			ENSGALG00000026736	ENSGALG00000002103	ENSGALG00000008666
			ENSGALG00000026536	ENSGALG00000003706	ENSGALG00000026484
			ENSGALG00000007229	ENSGALG00000027168	ENSGALG00000005141
			ENSGALG00000011875	ENSGALG00000023953	ENSGALG00000013723
			ENSGALG00000002082	ENSGALG00000001231	ENSGALG00000013725
			ENSGALG00000002081	ENSGALG00000015152	ENSGALG00000008164
			ENSGALG00000007474	ENSGALG00000001227	ENSGALG00000015084
			ENSGALG00000001026	ENSGALG00000002893	ENSGALG00000028575
			ENSGALG00000006106	ENSGALG00000006917	ENSGALG00000009768
			ENSGALG00000008735	ENSGALG00000020723
			ENSGALG00000027184	ENSGALG00000010001
			ENSGALG00000007011	ENSGALG00000007300
			ENSGALG00000003181	ENSGALG00000017046
			ENSGALG00000011094	ENSGALG00000000186
			ENSGALG00000006742	ENSGALG00000014559
			ENSGALG00000000939	ENSGALG00000015451
			ENSGALG00000004778	ENSGALG00000009362
			ENSGALG00000005887	ENSGALG00000003412
			ENSGALG00000005886	ENSGALG00000026466
			ENSGALG00000028018	ENSGALG00000016056
			ENSGALG00000004372	ENSGALG00000020180
			ENSGALG00000011537	ENSGALG00000000584
			ENSGALG00000002955	ENSGALG00000027045
			ENSGALG00000008656	ENSGALG00000027906
			ENSGALG00000008661	ENSGALG00000021869
			ENSGALG00000027506	ENSGALG00000008084
			ENSGALG00000000463	ENSGALG00000007555
			ENSGALG00000010361	ENSGALG00000003744
			ENSGALG00000001610	ENSGALG00000003747
			ENSGALG00000001253	ENSGALG00000008601
			ENSGALG00000016841	ENSGALG00000007910
			ENSGALG00000016375	ENSGALG00000026200
			ENSGALG00000026085	ENSGALG00000011542
			ENSGALG00000016378	ENSGALG00000002988
			ENSGALG00000021128	ENSGALG00000002987
			ENSGALG00000019229	ENSGALG00000013715
			ENSGALG00000015666	ENSGALG00000028264
			ENSGALG00000023934	ENSGALG00000017691
			ENSGALG00000010448	ENSGALG00000011376
			ENSGALG00000015630	ENSGALG00000027890
			ENSGALG00000003074	ENSGALG00000026800
			ENSGALG00000027759	ENSGALG00000004491
			ENSGALG00000016142	ENSGALG00000024259
			ENSGALG00000012830	ENSGALG00000009058
			ENSGALG00000016850	ENSGALG00000001986
			ENSGALG00000016852	ENSGALG00000026491
			ENSGALG00000014699	ENSGALG00000016063
			ENSGALG00000026620	ENSGALG00000012687
			ENSGALG00000002712	ENSGALG00000026203
			ENSGALG00000013480	ENSGALG00000009839
			ENSGALG00000028182	ENSGALG00000008545
			ENSGALG00000016231	ENSGALG00000005613
			ENSGALG00000016234	ENSGALG00000026119
			ENSGALG00000009241	ENSGALG00000003323
			ENSGALG00000011400	ENSGALG00000007056
			ENSGALG00000009114	ENSGALG00000005359
			ENSGALG00000005304	ENSGALG00000005204
			ENSGALG00000008148	ENSGALG00000011612
			ENSGALG00000026611	ENSGALG00000002579
			ENSGALG00000027109	ENSGALG00000009479
			ENSGALG00000009963	ENSGALG00000028191
			ENSGALG00000027462	ENSGALG00000012993
			ENSGALG00000004519	ENSGALG00000014675
			ENSGALG00000004523	ENSGALG00000003678
			ENSGALG00000026187	ENSGALG00000003734
			ENSGALG00000008016	ENSGALG00000003736
			ENSGALG00000008011	ENSGALG00000015792
			ENSGALG00000006370	ENSGALG00000016080
			ENSGALG00000004994	ENSGALG00000029072
			ENSGALG00000004986	ENSGALG00000023772
			ENSGALG00000003620	ENSGALG00000012754
			ENSGALG00000008279	ENSGALG00000017136
			ENSGALG00000012089	ENSGALG00000006062
			ENSGALG00000007113	ENSGALG00000002626
			ENSGALG00000002830	ENSGALG00000001204
			ENSGALG00000009250	ENSGALG00000010744
			ENSGALG00000011220	ENSGALG00000006942
			ENSGALG00000002942	ENSGALG00000010029
			ENSGALG00000005622	ENSGALG00000007715
			ENSGALG00000012117	ENSGALG00000008973
			ENSGALG00000013177	ENSGALG00000015623
			ENSGALG00000013348	ENSGALG00000016457
			ENSGALG00000016495	ENSGALG00000004869
			ENSGALG00000019987	ENSGALG00000014686
			ENSGALG00000023025	ENSGALG00000016016
			ENSGALG00000028551	ENSGALG00000000123
			ENSGALG00000007589	ENSGALG00000023622
			ENSGALG00000016388	ENSGALG00000016698
			ENSGALG00000003086	ENSGALG00000020002
			ENSGALG00000014176	ENSGALG00000027743
			ENSGALG00000009690	ENSGALG00000011957
			ENSGALG00000016843	ENSGALG00000027222
			ENSGALG00000001521	ENSGALG00000011423
			ENSGALG00000021694	ENSGALG00000015314
			ENSGALG00000006020	ENSGALG00000006456
			ENSGALG00000008143	ENSGALG00000025862
			ENSGALG00000023189	ENSGALG00000028998
			ENSGALG00000026636	ENSGALG00000001713
			ENSGALG00000007448	ENSGALG00000025926
			ENSGALG00000007441	ENSGALG00000028928
			ENSGALG00000015789	ENSGALG00000011799
			ENSGALG00000020995	ENSGALG00000015780
			ENSGALG00000002509	ENSGALG00000027864
			ENSGALG00000010427	ENSGALG00000005551
			ENSGALG00000005340	ENSGALG00000012263
			ENSGALG00000007035	ENSGALG00000003015
			ENSGALG00000009691	ENSGALG00000014516
			ENSGALG00000016813	ENSGALG00000014751
			ENSGALG00000013255	ENSGALG00000028273
			ENSGALG00000029168	ENSGALG00000001063
			ENSGALG00000010903	ENSGALG00000028939
			ENSGALG00000005210	ENSGALG00000013568
			ENSGALG00000007356	ENSGALG00000009179
			ENSGALG00000007357	ENSGALG00000010315
			ENSGALG00000012277	ENSGALG00000010311
			ENSGALG00000009354	ENSGALG00000027639
			ENSGALG00000012280	ENSGALG00000016003
			ENSGALG00000015346	ENSGALG00000027232
			ENSGALG00000000569	ENSGALG00000008430
			ENSGALG00000017394	ENSGALG00000004775
			ENSGALG00000014003	ENSGALG00000011163
			ENSGALG00000013999	ENSGALG00000027483
			ENSGALG00000013605	ENSGALG00000005095
			ENSGALG00000021572	ENSGALG00000002734
			ENSGALG00000029131	ENSGALG00000002735
			ENSGALG00000004599	ENSGALG00000007082
			ENSGALG00000015310	ENSGALG00000005176
			ENSGALG00000001633	ENSGALG00000006757
			ENSGALG00000012783	ENSGALG00000017462
			ENSGALG00000013546	ENSGALG00000009452
			ENSGALG00000026661	ENSGALG00000009450
			ENSGALG00000007804	ENSGALG00000016619
			ENSGALG00000007806	ENSGALG00000017036
			ENSGALG00000015947	ENSGALG00000011883
			ENSGALG00000012538	ENSGALG00000024346
			ENSGALG00000008741	ENSGALG00000001177
			ENSGALG00000012382	ENSGALG00000006447
			ENSGALG00000005830	ENSGALG00000025874
			ENSGALG00000009468	ENSGALG00000026019
			ENSGALG00000015293	ENSGALG00000011865
			ENSGALG00000024288	ENSGALG00000003923
			ENSGALG00000008314	ENSGALG00000009497
			ENSGALG00000000889	ENSGALG00000006335
			ENSGALG00000014283	ENSGALG00000009700
			ENSGALG00000027768	ENSGALG00000003320
			ENSGALG00000016313	ENSGALG00000015504
			ENSGALG00000005698	ENSGALG00000016164
			ENSGALG00000005699	ENSGALG00000016485
			ENSGALG00000005701	ENSGALG00000009572
			ENSGALG00000023424	ENSGALG00000011806
			ENSGALG00000016200	ENSGALG00000025930
			ENSGALG00000002673	ENSGALG00000010013
			ENSGALG00000025892	ENSGALG00000027067
			ENSGALG00000002509	ENSGALG00000014236
			ENSGALG00000016536	ENSGALG00000011056
			ENSGALG00000026124	ENSGALG00000016026
			ENSGALG00000023120	ENSGALG00000027872
			ENSGALG00000006502	ENSGALG00000010566
			ENSGALG00000015164	ENSGALG00000004050
			ENSGALG00000010999	ENSGALG00000004048
			ENSGALG00000018357	ENSGALG00000015573
			ENSGALG00000028913	ENSGALG00000011121
			ENSGALG00000027603	ENSGALG00000007364
			ENSGALG00000018382	ENSGALG00000014656
			ENSGALG00000024292	ENSGALG00000014450
			ENSGALG00000004203	ENSGALG00000000098
			ENSGALG00000026047	ENSGALG00000005188
			ENSGALG00000008704	ENSGALG00000027891
			ENSGALG00000003371	ENSGALG00000013925
			ENSGALG00000019861	ENSGALG00000000400
			ENSGALG00000006235	ENSGALG00000016673
			ENSGALG00000005936	ENSGALG00000028283
			ENSGALG00000004591	ENSGALG00000007005
			ENSGALG00000016411	ENSGALG00000010431
			ENSGALG00000007078	ENSGALG00000010617
			ENSGALG00000028357	ENSGALG00000021634
			ENSGALG00000012954	ENSGALG00000003939
			ENSGALG00000006715	ENSGALG00000008992
			ENSGALG00000006740	ENSGALG00000014523
			ENSGALG00000006744	ENSGALG00000006352
			ENSGALG00000012357	ENSGALG00000011099
			ENSGALG00000012356	ENSGALG00000011577
			ENSGALG00000012522	ENSGALG00000011274
			ENSGALG00000001750	ENSGALG00000009214
			ENSGALG00000003570	ENSGALG00000015144
			ENSGALG00000012196	ENSGALG00000028628
			ENSGALG00000015193	ENSGALG00000023881
			ENSGALG00000000753	ENSGALG00000028508
			ENSGALG00000010848	ENSGALG00000008455
			ENSGALG00000013224	ENSGALG00000015143
			ENSGALG00000005792	ENSGALG00000029178
			ENSGALG00000003432	ENSGALG00000010854
			ENSGALG00000003433	ENSGALG00000001793
			ENSGALG00000008298	ENSGALG00000001795
			ENSGALG00000012023	ENSGALG00000005795
			ENSGALG00000006826	ENSGALG00000008359
			ENSGALG00000000043	ENSGALG00000006126
			ENSGALG00000001926	ENSGALG00000028544
			ENSGALG00000011917	ENSGALG00000016377
			ENSGALG00000028489	ENSGALG00000015112
			ENSGALG00000017091	ENSGALG00000028622
			ENSGALG00000012420	ENSGALG00000007373
			ENSGALG00000007810	ENSGALG00000005076
			ENSGALG00000006512	ENSGALG00000005074
			ENSGALG00000001647	ENSGALG00000005666
			ENSGALG00000006286	ENSGALG00000016893
			ENSGALG00000009392	ENSGALG00000012848
			ENSGALG00000006137	ENSGALG00000007870
			ENSGALG00000003788	ENSGALG00000009107
			ENSGALG00000022234	ENSGALG00000027944
			ENSGALG00000001419	ENSGALG00000010969
			ENSGALG00000027415	ENSGALG00000020380
			ENSGALG00000023768	ENSGALG00000015721
			ENSGALG00000002377	ENSGALG00000000242
			ENSGALG00000006793	ENSGALG00000015828
			ENSGALG00000000151	ENSGALG00000005253
			ENSGALG00000012226	ENSGALG00000003345
			ENSGALG00000022817	ENSGALG00000015624
			ENSGALG00000016669	ENSGALG00000027165
			ENSGALG00000004338	ENSGALG00000016800
			ENSGALG00000008586	ENSGALG00000007973
			ENSGALG00000028258	ENSGALG00000015464
			ENSGALG00000006398	ENSGALG00000018634
			ENSGALG00000025937	ENSGALG00000019470
			ENSGALG00000005554	ENSGALG00000028037
			ENSGALG00000002540	ENSGALG00000010592
			ENSGALG00000011998	ENSGALG00000012200
			ENSGALG00000012111	ENSGALG00000018361
			ENSGALG00000001688	ENSGALG00000018360
			ENSGALG00000016500	ENSGALG00000018366
			ENSGALG00000021040	ENSGALG00000006324
			ENSGALG00000007552	ENSGALG00000009268
			ENSGALG00000027323	ENSGALG00000014121
			ENSGALG00000014486	ENSGALG00000025902
			ENSGALG00000012030	ENSGALG00000002855
			ENSGALG00000000608	ENSGALG00000003503
			ENSGALG00000002040	ENSGALG00000003512
			ENSGALG00000008118	ENSGALG00000027390
			ENSGALG00000003891	ENSGALG00000027357
			ENSGALG00000006775	ENSGALG00000007149
			ENSGALG00000011831	ENSGALG00000011551
			ENSGALG00000010982	ENSGALG00000000511
			ENSGALG00000008120	ENSGALG00000013196
			ENSGALG00000012964	ENSGALG00000002272
			ENSGALG00000009816	ENSGALG00000008141
			ENSGALG00000009723	ENSGALG00000009262
			ENSGALG00000005805	ENSGALG00000010881
			ENSGALG00000013981	ENSGALG00000023347
			ENSGALG00000014342	ENSGALG00000027209
			ENSGALG00000013929	ENSGALG00000011320
			ENSGALG00000002906	ENSGALG00000005974
			ENSGALG00000028440	ENSGALG00000006283
			ENSGALG00000007077	ENSGALG00000026005
			ENSGALG00000027757	ENSGALG00000016330
			ENSGALG00000007291	ENSGALG00000011734
			ENSGALG00000011280	ENSGALG00000014770
			ENSGALG00000000062	ENSGALG00000010434
			ENSGALG00000029093	ENSGALG00000010579
			ENSGALG00000013243	ENSGALG00000008043
			ENSGALG00000011509	ENSGALG00000008046
			ENSGALG00000010935	ENSGALG00000016397
			ENSGALG00000001619	ENSGALG00000015147
			ENSGALG00000010014	ENSGALG00000004784
			ENSGALG00000004467	ENSGALG00000015454
			ENSGALG00000021220	ENSGALG00000015450
			ENSGALG00000009024	ENSGALG00000027514
			ENSGALG00000008916	ENSGALG00000007109
			ENSGALG00000007468	ENSGALG00000002923
			ENSGALG00000026184	ENSGALG00000027788
			ENSGALG00000003782	ENSGALG00000000461
			ENSGALG00000015040	ENSGALG00000011145
			ENSGALG00000008575	ENSGALG00000013634
			ENSGALG00000005918	ENSGALG00000017181
			ENSGALG00000021139	ENSGALG00000001605
			ENSGALG00000002786	ENSGALG00000016369
			ENSGALG00000017009	ENSGALG00000028560
			ENSGALG00000013956	ENSGALG00000026875
			ENSGALG00000003399	ENSGALG00000006109
			ENSGALG00000026928	ENSGALG00000010397
			ENSGALG00000027253	ENSGALG00000007463
			ENSGALG00000002546	ENSGALG00000008677
			ENSGALG00000015419	ENSGALG00000012394
			ENSGALG00000014490	ENSGALG00000018364
			ENSGALG00000004821	ENSGALG00000028876
			ENSGALG00000000619	ENSGALG00000007837
			ENSGALG00000014950	ENSGALG00000026069
			ENSGALG00000023576	ENSGALG00000011254
			ENSGALG00000000644	ENSGALG00000016719
			ENSGALG00000010910	ENSGALG00000015049
			ENSGALG00000027707	ENSGALG00000005310
			ENSGALG00000010633	ENSGALG00000004184
			ENSGALG00000015425	ENSGALG00000009959
			ENSGALG00000008099	ENSGALG00000010818
			ENSGALG00000000742	ENSGALG00000004508
			ENSGALG00000011794	ENSGALG00000005338
			ENSGALG00000017235	ENSGALG00000003527
			ENSGALG00000025776	ENSGALG00000006670
			ENSGALG00000010368	ENSGALG00000008666
			ENSGALG00000029157	ENSGALG00000026484
			ENSGALG00000018772	ENSGALG00000007979
			ENSGALG00000023904	ENSGALG00000005141
			ENSGALG00000005140	ENSGALG00000008164
			ENSGALG00000004735	ENSGALG00000015084
			ENSGALG00000003492	ENSGALG00000028575
			ENSGALG00000012108	ENSGALG00000012541
			ENSGALG00000001231	ENSGALG00000009768
			ENSGALG00000015152
			ENSGALG00000001227
			ENSGALG00000028079
			ENSGALG00000013793
			ENSGALG00000006917
			ENSGALG00000020723
			ENSGALG00000010001
			ENSGALG00000017046
			ENSGALG00000007296
			ENSGALG00000000186
			ENSGALG00000021251
			ENSGALG00000005782
			ENSGALG00000012449
			ENSGALG00000012619
			ENSGALG00000000863
			ENSGALG00000006420
			ENSGALG00000014559
			ENSGALG00000005651
			ENSGALG00000003412
			ENSGALG00000002576
			ENSGALG00000016558
			ENSGALG00000027193
			ENSGALG00000011639
			ENSGALG00000011980
			ENSGALG00000016056
			ENSGALG00000020180
			ENSGALG00000000584
			ENSGALG00000027045
			ENSGALG00000002015
			ENSGALG00000027906
			ENSGALG00000003662
			ENSGALG00000021869
			ENSGALG00000008088
			ENSGALG00000004935
			ENSGALG00000007555
			ENSGALG00000003744
			ENSGALG00000017274
			ENSGALG00000012338
			ENSGALG00000008902
			ENSGALG00000000295
			ENSGALG00000007910
			ENSGALG00000026200
			ENSGALG00000013715
			ENSGALG00000016791
			ENSGALG00000017691
			ENSGALG00000003922
			ENSGALG00000020876
			ENSGALG00000006975
			ENSGALG00000004491
			ENSGALG00000004494
			ENSGALG00000022641
			ENSGALG00000004272
			ENSGALG00000009056
			ENSGALG00000026491
			ENSGALG00000006728
			ENSGALG00000016059
			ENSGALG00000012687
			ENSGALG00000012638
			ENSGALG00000003161
			ENSGALG00000008545
			ENSGALG00000005613
			ENSGALG00000004827
			ENSGALG00000017388
			ENSGALG00000003323
			ENSGALG00000013987
			ENSGALG00000007056
			ENSGALG00000005359
			ENSGALG00000005204
			ENSGALG00000002579
			ENSGALG00000011992
			ENSGALG00000009479
			ENSGALG00000009478
			ENSGALG00000012993
			ENSGALG00000020164
			ENSGALG00000014675
			ENSGALG00000009942
			ENSGALG00000028413
			ENSGALG00000003733
			ENSGALG00000003734
			ENSGALG00000003736
			ENSGALG00000003947
			ENSGALG00000026581
			ENSGALG00000015792
			ENSGALG00000012299
			ENSGALG00000016080
			ENSGALG00000002872
			ENSGALG00000019667
			ENSGALG00000019514
			ENSGALG00000008285
			ENSGALG00000023772
			ENSGALG00000006062
			ENSGALG00000002431
			ENSGALG00000011389
			ENSGALG00000006050
			ENSGALG00000009170
			ENSGALG00000002626
			ENSGALG00000000701
			ENSGALG00000000703
			ENSGALG00000010316
			ENSGALG00000006947
			ENSGALG00000010029
			ENSGALG00000007715
			ENSGALG00000008433
			ENSGALG00000016049
			ENSGALG00000012917
			ENSGALG00000010537
			ENSGALG00000012654
			ENSGALG00000014615
			ENSGALG00000016457
			ENSGALG00000004869
			ENSGALG00000015379
			ENSGALG00000014686
			ENSGALG00000016016
			ENSGALG00000009012
			ENSGALG00000000123
			ENSGALG00000023622
			ENSGALG00000020002
			ENSGALG00000011957
			ENSGALG00000011423
			ENSGALG00000011428
			ENSGALG00000015314
			ENSGALG00000017046
			ENSGALG00000006456
			ENSGALG00000028998
			ENSGALG00000001708
			ENSGALG00000028928
			ENSGALG00000011799
			ENSGALG00000015780
			ENSGALG00000006446
			ENSGALG00000027864
			ENSGALG00000003789
			ENSGALG00000005551
			ENSGALG00000003336
			ENSGALG00000012263
			ENSGALG00000003015
			ENSGALG00000014074
			ENSGALG00000014516
			ENSGALG00000002732
			ENSGALG00000014751
			ENSGALG00000014749
			ENSGALG00000004724
			ENSGALG00000006059
			ENSGALG00000013824
			ENSGALG00000001828
			ENSGALG00000028273
			ENSGALG00000001064
			ENSGALG00000001063
			ENSGALG00000013568
			ENSGALG00000009179
			ENSGALG00000012155
			ENSGALG00000008997
			ENSGALG00000016807
			ENSGALG00000002672
			ENSGALG00000010311
			ENSGALG00000008978
			ENSGALG00000026704
			ENSGALG00000010185
			ENSGALG00000016003
			ENSGALG00000010826
			ENSGALG00000027232
			ENSGALG00000004065
			ENSGALG00000019397
			ENSGALG00000027483
			ENSGALG00000005095
			ENSGALG00000002734
			ENSGALG00000007082
			ENSGALG00000005176
			ENSGALG00000011266
			ENSGALG00000011266
			ENSGALG00000006757
			ENSGALG00000015442
			ENSGALG00000009452
			ENSGALG00000016619
			ENSGALG00000017034
			ENSGALG00000011883
			ENSGALG00000024346
			ENSGALG00000001177
			ENSGALG00000006447
			ENSGALG00000025874
			ENSGALG00000003701
			ENSGALG00000007396
			ENSGALG00000026019
			ENSGALG00000011865
			ENSGALG00000003923
			ENSGALG00000014247
			ENSGALG00000015109
			ENSGALG00000014508
			ENSGALG00000012557
			ENSGALG00000003320
			ENSGALG00000002621
			ENSGALG00000016164
			ENSGALG00000027076
			ENSGALG00000016485
			ENSGALG00000009572
			ENSGALG00000011806
			ENSGALG00000005249
			ENSGALG00000010016
			ENSGALG00000025930
			ENSGALG00000008990
			ENSGALG00000010013
			ENSGALG00000027067
			ENSGALG00000002402
			ENSGALG00000021074
			ENSGALG00000011045
			ENSGALG00000027872
			ENSGALG00000010566
			ENSGALG00000001802
			ENSGALG00000028627
			ENSGALG00000004050
			ENSGALG00000011121
			ENSGALG00000007364
			ENSGALG00000014656
			ENSGALG00000014453
			ENSGALG00000000098
			ENSGALG00000011285
			ENSGALG00000027891
			ENSGALG00000000400
			ENSGALG00000016673
			ENSGALG00000023843
			ENSGALG00000028283
			ENSGALG00000013031
			ENSGALG00000012782
			ENSGALG00000011449
			ENSGALG00000006475
			ENSGALG00000012559
			ENSGALG00000008940
			ENSGALG00000007005
			ENSGALG00000010230
			ENSGALG00000010617
			ENSGALG00000006731
			ENSGALG00000003939
			ENSGALG00000008992
			ENSGALG00000002728
			ENSGALG00000024000
			ENSGALG00000014523
			ENSGALG00000014094
			ENSGALG00000001445
			ENSGALG00000006352
			ENSGALG00000006350
			ENSGALG00000012568
			ENSGALG00000004798
			ENSGALG00000006624
			ENSGALG00000011099
			ENSGALG00000011098
			ENSGALG00000011274
			ENSGALG00000009214
			ENSGALG00000002158
			ENSGALG00000005816
			ENSGALG00000028628
			ENSGALG00000015538
			ENSGALG00000023881
			ENSGALG00000009309
			ENSGALG00000005849
			ENSGALG00000028752
			ENSGALG00000027017
			ENSGALG00000029178
			ENSGALG00000010854
			ENSGALG00000001793
			ENSGALG00000001795
			ENSGALG00000005795
			ENSGALG00000006126
			ENSGALG00000028544
			ENSGALG00000016377
			ENSGALG00000015112
			ENSGALG00000002054
			ENSGALG00000028622
			ENSGALG00000014645
			ENSGALG00000005074
			ENSGALG00000005662
			ENSGALG00000005666
			ENSGALG00000016893
			ENSGALG00000005524
			ENSGALG00000005410
			ENSGALG00000023834
			ENSGALG00000012848
			ENSGALG00000016767
			ENSGALG00000009107
			ENSGALG00000012104
			ENSGALG00000010974
			ENSGALG00000010265
			ENSGALG00000006988
			ENSGALG00000015721
			ENSGALG00000000242
			ENSGALG00000015828
			ENSGALG00000005253
			ENSGALG00000003345
			ENSGALG00000005207
			ENSGALG00000011568
			ENSGALG00000016143
			ENSGALG00000014941
			ENSGALG00000000638
			ENSGALG00000011351
			ENSGALG00000007048
			ENSGALG00000016800
			ENSGALG00000005059
			ENSGALG00000026594
			ENSGALG00000007973
			ENSGALG00000003038
			ENSGALG00000016884
			ENSGALG00000023718
			ENSGALG00000003496
			ENSGALG00000015464
			ENSGALG00000005971
			ENSGALG00000027798
			ENSGALG00000005512
			ENSGALG00000011952
			ENSGALG00000027765
			ENSGALG00000007439
			ENSGALG00000011715
			ENSGALG00000011717
			ENSGALG00000018634
			ENSGALG00000016509
			ENSGALG00000019470
			ENSGALG00000015862
			ENSGALG00000010090
			ENSGALG00000028037
			ENSGALG00000010592
			ENSGALG00000002294
			ENSGALG00000018361
			ENSGALG00000018360
			ENSGALG00000018366
			ENSGALG00000006322
			ENSGALG00000025902
			ENSGALG00000000999
			ENSGALG00000001000
			ENSGALG00000026703
			ENSGALG00000002855
			ENSGALG00000026134
			ENSGALG00000003503
			ENSGALG00000003512
			ENSGALG00000027357
			ENSGALG00000015659
			ENSGALG00000028133
			ENSGALG00000007149
			ENSGALG00000011551
			ENSGALG00000007526
			ENSGALG00000008671
			ENSGALG00000008141
			ENSGALG00000009628
			ENSGALG00000012585
			ENSGALG00000010053
			ENSGALG00000010881
			ENSGALG00000027107
			ENSGALG00000008797
			ENSGALG00000015253
			ENSGALG00000005974
			ENSGALG00000007820
			ENSGALG00000014815
			ENSGALG00000001130
			ENSGALG00000016497
			ENSGALG00000014770
			ENSGALG00000011035
			ENSGALG00000010576
			ENSGALG00000008043
			ENSGALG00000005891
			ENSGALG00000015454
			ENSGALG00000027514
			ENSGALG00000007109
			ENSGALG00000027788
			ENSGALG00000000461
			ENSGALG00000012170
			ENSGALG00000011145
			ENSGALG00000013634
			ENSGALG00000013640
			ENSGALG00000013637
			ENSGALG00000015913
			ENSGALG00000017180
			ENSGALG00000001605
			ENSGALG00000011003
			ENSGALG00000028560
			ENSGALG00000015670
			ENSGALG00000004001
			ENSGALG00000008771
			ENSGALG00000007016
			ENSGALG00000015235
			ENSGALG00000026875
			ENSGALG00000006110
			ENSGALG00000010397
			ENSGALG00000003248
			ENSGALG00000024011
			ENSGALG00000007463
			ENSGALG00000008677
			ENSGALG00000012394
			ENSGALG00000012834
			ENSGALG00000018364
			ENSGALG00000005848
			ENSGALG00000028876
			ENSGALG00000002705
			ENSGALG00000007837
			ENSGALG00000017077
			ENSGALG00000011254
			ENSGALG00000016724
			ENSGALG00000016719
			ENSGALG00000015049
			ENSGALG00000006390
			ENSGALG00000005310
			ENSGALG00000010433
			ENSGALG00000004184
			ENSGALG00000009959
			ENSGALG00000002318
			ENSGALG00000010818
			ENSGALG00000026700
			ENSGALG00000004508
			ENSGALG00000000776
			ENSGALG00000012266
			ENSGALG00000006758
			ENSGALG00000004978
			ENSGALG00000024372
			ENSGALG00000001392
			ENSGALG00000003527
			ENSGALG00000007121
			ENSGALG00000001737
			ENSGALG00000017267
			ENSGALG00000006670
			ENSGALG00000004368
			ENSGALG00000002205
			ENSGALG00000008666
			ENSGALG00000026484
			ENSGALG00000011118
			ENSGALG00000005141
			ENSGALG00000013723
			ENSGALG00000013725
			ENSGALG00000011036
			ENSGALG00000008164
			ENSGALG00000015403
			ENSGALG00000013305
			ENSGALG00000002050
			ENSGALG00000003987
			ENSGALG00000028575
			ENSGALG00000003861
			ENSGALG00000012541
			ENSGALG00000009768
